# Supplementary material for: Analysis of the surveillance results of avian influenza in the external environment of huzhou city from 2017 to 2023
Source: PLoS One. 2025 Jul 3;20(7):e0326382. doi: 10.1371/journal.pone.0326382 (PMC12225877; doi:10.1371/journal.pone.0326382)
Supplement: S1 Table — (XLSX) [file pone.0326382.s001.xlsx]

## Sheet: Sheet1
Sampling date	Types of specimens	A	H7	H5	H9	Types of monitoring points	region	Urban division
2017-01-06	fecal specimens	negative	negative	negative	negative	Areas where free - range poultry farmers are concentrated	Deqing	peripheral urban areas
2017-01-06	fecal specimens	negative	negative	negative	negative	Areas where free - range poultry farmers are concentrated	Deqing	peripheral urban areas
2017-01-06	others	negative	negative	negative	negative	Areas where free - range poultry farmers are concentrated	Deqing	peripheral urban areas
2017-01-06	Swab specimens from the surface of cages	negative	negative	negative	negative	Areas where free - range poultry farmers are concentrated	Deqing	peripheral urban areas
2017-01-06	fecal specimens	negative	negative	negative	negative	Areas where free - range poultry farmers are concentrated	Deqing	peripheral urban areas
2017-01-06	Swab specimens from the surface of cages	negative	negative	negative	negative	Areas where free - range poultry farmers are concentrated	Deqing	peripheral urban areas
2017-01-06	Swab specimens from the surface of cutting boards where poultry is slaughtered or placed	negative	negative	negative	negative	Areas where free - range poultry farmers are concentrated	Deqing	peripheral urban areas
2017-01-06	others	negative	negative	negative	negative	Areas where free - range poultry farmers are concentrated	Deqing	peripheral urban areas
2017-01-06	fecal specimens	negative	negative	negative	negative	Areas where free - range poultry farmers are concentrated	Deqing	peripheral urban areas
2017-01-06	fecal specimens	negative	negative	negative	negative	Areas where free - range poultry farmers are concentrated	Deqing	peripheral urban areas
2017-01-06	others	negative	negative	negative	negative	Areas where free - range poultry farmers are concentrated	Deqing	peripheral urban areas
2017-01-06	fecal specimens	negative	negative	negative	negative	Areas where free - range poultry farmers are concentrated	Deqing	peripheral urban areas
2017-01-06	others	negative	negative	negative	negative	Areas where free - range poultry farmers are concentrated	Deqing	peripheral urban areas
2017-01-06	Swab specimens from the surface of cages	negative	negative	negative	negative	Areas where free - range poultry farmers are concentrated	Deqing	peripheral urban areas
2017-01-06	fecal specimens	negative	negative	negative	negative	Areas where free - range poultry farmers are concentrated	Deqing	peripheral urban areas
2017-01-06	others	negative	negative	negative	negative	Areas where free - range poultry farmers are concentrated	Deqing	peripheral urban areas
2017-01-06	Swab specimens from the surface of cages	negative	negative	negative	negative	Areas where free - range poultry farmers are concentrated	Deqing	peripheral urban areas
2017-01-06	fecal specimens	negative	negative	negative	negative	Areas where free - range poultry farmers are concentrated	Deqing	peripheral urban areas
2017-01-06	Swab specimens from the surface of cages	negative	negative	negative	negative	Areas where free - range poultry farmers are concentrated	Deqing	peripheral urban areas
2017-01-06	others	negative	negative	negative	negative	Areas where free - range poultry farmers are concentrated	Deqing	peripheral urban areas
2017-01-06	Sewage from poultry cleaning	negative	negative	negative	negative	poultry slaughter and processing plants	Deqing	peripheral urban areas
2017-01-06	Swab specimens from the surface of cutting boards where poultry is slaughtered or placed	negative	negative	negative	negative	poultry slaughter and processing plants	Deqing	peripheral urban areas
2017-01-06	others	negative	negative	negative	negative	poultry slaughter and processing plants	Deqing	peripheral urban areas
2017-01-06	others	positive	positive	negative	positive	poultry slaughter and processing plants	Deqing	peripheral urban areas
2017-01-06	Swab specimens from the surface of cutting boards where poultry is slaughtered or placed	negative	negative	negative	negative	poultry slaughter and processing plants	Deqing	peripheral urban areas
2017-01-06	Swab specimens from the surface of cutting boards where poultry is slaughtered or placed	negative	negative	negative	negative	poultry slaughter and processing plants	Deqing	peripheral urban areas
2017-01-06	Swab specimens from the surface of cutting boards where poultry is slaughtered or placed	positive	negative	negative	negative	poultry slaughter and processing plants	Deqing	peripheral urban areas
2017-01-06	Swab specimens from the surface of cutting boards where poultry is slaughtered or placed	negative	negative	negative	negative	poultry slaughter and processing plants	Deqing	peripheral urban areas
2017-01-04	fecal specimens	negative	negative	negative	negative	Large - scale poultry farms (and farmers)	Changxing	peripheral urban areas
2017-01-04	fecal specimens	negative	negative	negative	negative	Large - scale poultry farms (and farmers)	Changxing	peripheral urban areas
2017-01-04	fecal specimens	negative	negative	negative	negative	Large - scale poultry farms (and farmers)	Changxing	peripheral urban areas
2017-01-04	fecal specimens	negative	negative	negative	negative	Large - scale poultry farms (and farmers)	Changxing	peripheral urban areas
2017-01-04	fecal specimens	negative	negative	negative	negative	Large - scale poultry farms (and farmers)	Changxing	peripheral urban areas
2017-01-04	fecal specimens	negative	negative	negative	negative	Large - scale poultry farms (and farmers)	Changxing	peripheral urban areas
2017-01-04	fecal specimens	negative	negative	negative	negative	Large - scale poultry farms (and farmers)	Changxing	peripheral urban areas
2017-01-04	fecal specimens	negative	negative	negative	negative	Large - scale poultry farms (and farmers)	Changxing	peripheral urban areas
2017-01-04	fecal specimens	negative	negative	negative	negative	Large - scale poultry farms (and farmers)	Changxing	peripheral urban areas
2017-01-04	fecal specimens	negative	negative	negative	negative	Large - scale poultry farms (and farmers)	Changxing	peripheral urban areas
2017-01-04	fecal specimens	negative	negative	negative	negative	Large - scale poultry farms (and farmers)	Changxing	peripheral urban areas
2017-01-04	fecal specimens	negative	negative	negative	negative	Large - scale poultry farms (and farmers)	Changxing	peripheral urban areas
2017-01-04	fecal specimens	negative	negative	negative	negative	Large - scale poultry farms (and farmers)	Changxing	peripheral urban areas
2017-01-04	fecal specimens	negative	negative	negative	negative	Large - scale poultry farms (and farmers)	Changxing	peripheral urban areas
2017-01-04	fecal specimens	negative	negative	negative	negative	Large - scale poultry farms (and farmers)	Changxing	peripheral urban areas
2017-01-04	fecal specimens	negative	negative	negative	negative	Areas where free - range poultry farmers are concentrated	Changxing	peripheral urban areas
2017-01-04	fecal specimens	negative	negative	negative	negative	Areas where free - range poultry farmers are concentrated	Changxing	peripheral urban areas
2017-01-04	fecal specimens	negative	negative	negative	negative	Areas where free - range poultry farmers are concentrated	Changxing	peripheral urban areas
2017-01-04	fecal specimens	negative	negative	negative	negative	Areas where free - range poultry farmers are concentrated	Changxing	peripheral urban areas
2017-01-04	fecal specimens	negative	negative	negative	negative	Areas where free - range poultry farmers are concentrated	Changxing	peripheral urban areas
2017-01-04	fecal specimens	negative	negative	negative	negative	Areas where free - range poultry farmers are concentrated	Changxing	peripheral urban areas
2017-01-04	fecal specimens	negative	negative	negative	negative	Areas where free - range poultry farmers are concentrated	Changxing	peripheral urban areas
2017-01-11	Swab specimens from the surface of cages	positive	negative	negative	positive	Urban and rural live poultry markets	Anji	peripheral urban areas
2017-01-11	Swab specimens from the surface of cages	positive	negative	negative	positive	Urban and rural live poultry markets	Anji	peripheral urban areas
2017-01-11	Swab specimens from the surface of cages	positive	negative	negative	positive	Urban and rural live poultry markets	Anji	peripheral urban areas
2017-01-11	others	positive	positive	positive	positive	Urban and rural live poultry markets	Anji	peripheral urban areas
2017-01-11	Swab specimens from the surface of cages	positive	negative	negative	positive	Urban and rural live poultry markets	Anji	peripheral urban areas
2017-01-11	Swab specimens from the surface of cages	negative	negative	negative	negative	Urban and rural live poultry markets	Anji	peripheral urban areas
2017-01-11	Swab specimens from the surface of cages	positive	negative	negative	positive	Urban and rural live poultry markets	Anji	peripheral urban areas
2017-01-11	Swab specimens from the surface of cages	positive	negative	negative	positive	Urban and rural live poultry markets	Anji	peripheral urban areas
2017-01-11	Swab specimens from the surface of cages	negative	negative	negative	negative	Urban and rural live poultry markets	Anji	peripheral urban areas
2017-01-11	Swab specimens from the surface of cages	negative	negative	negative	negative	Urban and rural live poultry markets	Anji	peripheral urban areas
2017-01-11	Swab specimens from the surface of cages	negative	negative	negative	negative	Urban and rural live poultry markets	Anji	peripheral urban areas
2017-01-11	Swab specimens from the surface of cages	positive	negative	negative	negative	Urban and rural live poultry markets	Anji	peripheral urban areas
2017-01-11	Swab specimens from the surface of cages	positive	negative	negative	positive	Urban and rural live poultry markets	Anji	peripheral urban areas
2017-01-11	Swab specimens from the surface of cutting boards where poultry is slaughtered or placed	positive	negative	negative	positive	Urban and rural live poultry markets	Anji	peripheral urban areas
2017-01-11	Swab specimens from the surface of cages	positive	positive	negative	positive	Urban and rural live poultry markets	Anji	peripheral urban areas
2017-01-11	Swab specimens from the surface of cages	positive	positive	negative	positive	Urban and rural live poultry markets	Anji	peripheral urban areas
2017-01-11	Swab specimens from the surface of cages	positive	negative	negative	positive	Urban and rural live poultry markets	Anji	peripheral urban areas
2017-01-11	Swab specimens from the surface of cages	positive	positive	negative	positive	Urban and rural live poultry markets	Anji	peripheral urban areas
2017-01-11	Swab specimens from the surface of cages	positive	negative	negative	negative	Urban and rural live poultry markets	Anji	peripheral urban areas
2017-01-11	Swab specimens from the surface of cages	positive	negative	negative	negative	Urban and rural live poultry markets	Anji	peripheral urban areas
2017-01-11	Swab specimens from the surface of cages	positive	positive	negative	negative	Urban and rural live poultry markets	Anji	peripheral urban areas
2017-01-11	fecal specimens	positive	positive	negative	negative	Urban and rural live poultry markets	Anji	peripheral urban areas
2017-01-11	fecal specimens	positive	positive	negative	negative	Urban and rural live poultry markets	Anji	peripheral urban areas
2017-01-11	fecal specimens	positive	negative	negative	negative	Urban and rural live poultry markets	Anji	peripheral urban areas
2017-01-11	fecal specimens	positive	positive	negative	positive	Urban and rural live poultry markets	Anji	peripheral urban areas
2017-01-10	fecal specimens	positive	negative	negative	negative	poultry slaughter and processing plants	Anji	peripheral urban areas
2017-01-10	fecal specimens	positive	negative	negative	negative	poultry slaughter and processing plants	Anji	peripheral urban areas
2017-01-10	fecal specimens	positive	negative	negative	negative	poultry slaughter and processing plants	Anji	peripheral urban areas
2017-01-10	fecal specimens	positive	negative	negative	negative	poultry slaughter and processing plants	Anji	peripheral urban areas
2017-01-10	fecal specimens	positive	negative	negative	negative	poultry slaughter and processing plants	Anji	peripheral urban areas
2017-01-10	fecal specimens	positive	positive	negative	negative	poultry slaughter and processing plants	Anji	peripheral urban areas
2017-01-10	fecal specimens	positive	negative	positive	negative	poultry slaughter and processing plants	Anji	peripheral urban areas
2017-01-10	fecal specimens	positive	positive	positive	negative	poultry slaughter and processing plants	Anji	peripheral urban areas
2017-01-10	fecal specimens	negative	negative	negative	negative	Large - scale poultry farms (and farmers)	Anji	peripheral urban areas
2017-01-10	fecal specimens	negative	negative	negative	negative	Large - scale poultry farms (and farmers)	Anji	peripheral urban areas
2017-01-10	fecal specimens	negative	negative	negative	negative	Large - scale poultry farms (and farmers)	Anji	peripheral urban areas
2017-01-10	fecal specimens	negative	negative	negative	negative	Large - scale poultry farms (and farmers)	Anji	peripheral urban areas
2017-01-10	fecal specimens	negative	negative	negative	negative	Areas where free - range poultry farmers are concentrated	Anji	peripheral urban areas
2017-01-10	fecal specimens	negative	negative	negative	negative	Areas where free - range poultry farmers are concentrated	Anji	peripheral urban areas
2017-01-10	fecal specimens	negative	negative	negative	negative	Areas where free - range poultry farmers are concentrated	Anji	peripheral urban areas
2017-01-12	poultry drinking water	negative	negative	negative	negative	Large - scale poultry farms (and farmers)	Anji	peripheral urban areas
2017-01-12	poultry drinking water	negative	negative	negative	negative	Large - scale poultry farms (and farmers)	Anji	peripheral urban areas
2017-01-12	fecal specimens	negative	negative	negative	negative	Large - scale poultry farms (and farmers)	Anji	peripheral urban areas
2017-01-12	fecal specimens	negative	negative	negative	negative	Large - scale poultry farms (and farmers)	Anji	peripheral urban areas
2017-01-12	fecal specimens	negative	negative	negative	negative	Large - scale poultry farms (and farmers)	Anji	peripheral urban areas
2017-01-12	fecal specimens	negative	negative	negative	negative	Large - scale poultry farms (and farmers)	Anji	peripheral urban areas
2017-01-12	fecal specimens	negative	negative	negative	negative	Large - scale poultry farms (and farmers)	Anji	peripheral urban areas
2017-01-12	poultry drinking water	negative	negative	negative	negative	Large - scale poultry farms (and farmers)	Anji	peripheral urban areas
2017-01-12	fecal specimens	negative	negative	negative	negative	poultry slaughter and processing plants	Anji	peripheral urban areas
2017-01-12	poultry drinking water	negative	negative	negative	negative	poultry slaughter and processing plants	Anji	peripheral urban areas
2017-01-10	Swab specimens from the surface of cages	negative	negative	negative	negative	Urban and rural live poultry markets	Wuxing	central urban area
2017-01-10	Swab specimens from the surface of cutting boards where poultry is slaughtered or placed	negative	negative	negative	negative	Urban and rural live poultry markets	Wuxing	central urban area
2017-01-10	fecal specimens	negative	negative	negative	negative	Habitats of wild migratory birds	Wuxing	central urban area
2017-01-10	fecal specimens	negative	negative	negative	negative	Habitats of wild migratory birds	Wuxing	central urban area
2017-01-10	poultry drinking water	negative	negative	negative	negative	Habitats of wild migratory birds	Wuxing	central urban area
2017-01-10	poultry drinking water	negative	negative	negative	negative	Habitats of wild migratory birds	Wuxing	central urban area
2017-01-10	Swab specimens from the surface of cages	negative	negative	negative	negative	Urban and rural live poultry markets	Wuxing	central urban area
2017-01-10	fecal specimens	negative	negative	negative	negative	Urban and rural live poultry markets	Wuxing	central urban area
2017-01-10	Swab specimens from the surface of cages	positive	positive	negative	negative	Urban and rural live poultry markets	Wuxing	central urban area
2017-01-10	fecal specimens	negative	negative	negative	negative	Urban and rural live poultry markets	Wuxing	central urban area
2017-01-10	fecal specimens	negative	negative	negative	negative	Urban and rural live poultry markets	Wuxing	central urban area
2017-01-10	Swab specimens from the surface of cages	positive	positive	negative	negative	Urban and rural live poultry markets	Wuxing	central urban area
2017-01-10	fecal specimens	negative	negative	negative	negative	Urban and rural live poultry markets	Wuxing	central urban area
2017-01-10	Swab specimens from the surface of cutting boards where poultry is slaughtered or placed	positive	positive	negative	negative	Urban and rural live poultry markets	Wuxing	central urban area
2017-01-11	Swab specimens from the surface of cages	negative	negative	negative	negative	Urban and rural live poultry markets	Wuxing	central urban area
2017-01-11	fecal specimens	negative	negative	negative	negative	Urban and rural live poultry markets	Wuxing	central urban area
2017-01-11	Swab specimens from the surface of cages	positive	negative	negative	negative	Urban and rural live poultry markets	Wuxing	central urban area
2017-01-11	fecal specimens	positive	positive	negative	negative	Urban and rural live poultry markets	Wuxing	central urban area
2017-01-11	Swab specimens from the surface of cages	positive	positive	negative	positive	Urban and rural live poultry markets	Wuxing	central urban area
2017-01-11	Swab specimens from the surface of cutting boards where poultry is slaughtered or placed	positive	positive	negative	positive	Urban and rural live poultry markets	Wuxing	central urban area
2017-01-16	fecal specimens	negative	negative	negative	negative	Areas where free - range poultry farmers are concentrated	Nanxun	central urban area
2017-01-16	fecal specimens	negative	negative	negative	negative	Areas where free - range poultry farmers are concentrated	Nanxun	central urban area
2017-01-16	fecal specimens	negative	negative	negative	negative	Areas where free - range poultry farmers are concentrated	Nanxun	central urban area
2017-01-16	fecal specimens	negative	negative	negative	negative	Areas where free - range poultry farmers are concentrated	Nanxun	central urban area
2017-01-16	fecal specimens	negative	negative	negative	negative	Areas where free - range poultry farmers are concentrated	Nanxun	central urban area
2017-01-16	fecal specimens	negative	negative	negative	negative	Areas where free - range poultry farmers are concentrated	Nanxun	central urban area
2017-01-16	fecal specimens	negative	negative	negative	negative	Areas where free - range poultry farmers are concentrated	Nanxun	central urban area
2017-01-16	fecal specimens	negative	negative	negative	negative	Areas where free - range poultry farmers are concentrated	Nanxun	central urban area
2017-01-16	fecal specimens	negative	negative	negative	negative	Areas where free - range poultry farmers are concentrated	Nanxun	central urban area
2017-01-16	fecal specimens	negative	negative	negative	negative	Urban and rural live poultry markets	Nanxun	central urban area
2017-01-16	fecal specimens	positive	negative	negative	negative	Urban and rural live poultry markets	Nanxun	central urban area
2017-01-16	fecal specimens	positive	negative	negative	negative	Urban and rural live poultry markets	Nanxun	central urban area
2017-01-16	fecal specimens	negative	negative	negative	negative	Urban and rural live poultry markets	Nanxun	central urban area
2017-01-16	fecal specimens	negative	negative	negative	negative	Urban and rural live poultry markets	Nanxun	central urban area
2017-01-16	fecal specimens	negative	negative	negative	negative	Urban and rural live poultry markets	Nanxun	central urban area
2017-01-16	fecal specimens	negative	negative	negative	negative	Urban and rural live poultry markets	Nanxun	central urban area
2017-01-16	fecal specimens	negative	negative	negative	negative	Urban and rural live poultry markets	Nanxun	central urban area
2017-01-16	fecal specimens	negative	negative	negative	negative	Urban and rural live poultry markets	Nanxun	central urban area
2017-01-16	fecal specimens	negative	negative	negative	negative	Urban and rural live poultry markets	Nanxun	central urban area
2017-01-16	fecal specimens	negative	negative	negative	negative	Urban and rural live poultry markets	Nanxun	central urban area
2017-01-16	fecal specimens	negative	negative	negative	negative	Urban and rural live poultry markets	Nanxun	central urban area
2017-01-16	fecal specimens	negative	negative	negative	negative	Urban and rural live poultry markets	Nanxun	central urban area
2017-01-16	fecal specimens	negative	negative	negative	negative	Urban and rural live poultry markets	Nanxun	central urban area
2017-01-16	fecal specimens	negative	negative	negative	negative	Urban and rural live poultry markets	Nanxun	central urban area
2017-01-24	fecal specimens	negative	negative	negative	negative	Habitats of wild migratory birds	Deqing	peripheral urban areas
2017-01-24	fecal specimens	negative	negative	negative	negative	Habitats of wild migratory birds	Deqing	peripheral urban areas
2017-01-24	fecal specimens	negative	negative	negative	negative	Habitats of wild migratory birds	Deqing	peripheral urban areas
2017-01-24	others	negative	negative	negative	negative	Habitats of wild migratory birds	Deqing	peripheral urban areas
2017-01-24	others	negative	negative	negative	negative	Habitats of wild migratory birds	Deqing	peripheral urban areas
2017-01-24	poultry drinking water	negative	negative	negative	negative	Habitats of wild migratory birds	Deqing	peripheral urban areas
2017-01-24	poultry drinking water	negative	negative	negative	negative	Habitats of wild migratory birds	Deqing	peripheral urban areas
2017-01-24	fecal specimens	negative	negative	negative	negative	Habitats of wild migratory birds	Deqing	peripheral urban areas
2017-01-24	fecal specimens	negative	negative	negative	negative	Habitats of wild migratory birds	Deqing	peripheral urban areas
2017-01-24	fecal specimens	negative	negative	negative	negative	Habitats of wild migratory birds	Deqing	peripheral urban areas
2017-01-24	fecal specimens	negative	negative	negative	negative	Areas where free - range poultry farmers are concentrated	Deqing	peripheral urban areas
2017-01-24	fecal specimens	negative	negative	negative	negative	Areas where free - range poultry farmers are concentrated	Deqing	peripheral urban areas
2017-01-24	poultry drinking water	negative	negative	negative	negative	Areas where free - range poultry farmers are concentrated	Deqing	peripheral urban areas
2017-01-24	fecal specimens	negative	negative	negative	negative	Areas where free - range poultry farmers are concentrated	Deqing	peripheral urban areas
2017-01-24	poultry drinking water	negative	negative	negative	negative	Areas where free - range poultry farmers are concentrated	Deqing	peripheral urban areas
2017-01-24	others	negative	negative	negative	negative	Areas where free - range poultry farmers are concentrated	Deqing	peripheral urban areas
2017-02-07	fecal specimens	negative	negative	negative	negative	Large - scale poultry farms (and farmers)	Changxing	peripheral urban areas
2017-02-07	fecal specimens	negative	negative	negative	negative	Large - scale poultry farms (and farmers)	Changxing	peripheral urban areas
2017-02-07	fecal specimens	negative	negative	negative	negative	Large - scale poultry farms (and farmers)	Changxing	peripheral urban areas
2017-02-07	fecal specimens	negative	negative	negative	negative	Large - scale poultry farms (and farmers)	Changxing	peripheral urban areas
2017-02-07	fecal specimens	negative	negative	negative	negative	Large - scale poultry farms (and farmers)	Changxing	peripheral urban areas
2017-02-07	fecal specimens	negative	negative	negative	negative	Large - scale poultry farms (and farmers)	Changxing	peripheral urban areas
2017-02-07	fecal specimens	negative	negative	negative	negative	Large - scale poultry farms (and farmers)	Changxing	peripheral urban areas
2017-02-07	fecal specimens	negative	negative	negative	negative	Large - scale poultry farms (and farmers)	Changxing	peripheral urban areas
2017-02-07	fecal specimens	negative	negative	negative	negative	Large - scale poultry farms (and farmers)	Changxing	peripheral urban areas
2017-02-07	fecal specimens	negative	negative	negative	negative	Large - scale poultry farms (and farmers)	Changxing	peripheral urban areas
2017-02-07	fecal specimens	negative	negative	negative	negative	Large - scale poultry farms (and farmers)	Changxing	peripheral urban areas
2017-02-07	fecal specimens	negative	negative	negative	negative	Large - scale poultry farms (and farmers)	Changxing	peripheral urban areas
2017-02-07	fecal specimens	negative	negative	negative	negative	Large - scale poultry farms (and farmers)	Changxing	peripheral urban areas
2017-02-07	fecal specimens	negative	negative	negative	negative	Large - scale poultry farms (and farmers)	Changxing	peripheral urban areas
2017-02-07	fecal specimens	negative	negative	negative	negative	Large - scale poultry farms (and farmers)	Changxing	peripheral urban areas
2017-02-07	fecal specimens	negative	negative	negative	negative	Large - scale poultry farms (and farmers)	Changxing	peripheral urban areas
2017-02-07	fecal specimens	negative	negative	negative	negative	Areas where free - range poultry farmers are concentrated	Changxing	peripheral urban areas
2017-02-07	fecal specimens	negative	negative	negative	negative	Areas where free - range poultry farmers are concentrated	Changxing	peripheral urban areas
2017-02-07	fecal specimens	negative	negative	negative	negative	Areas where free - range poultry farmers are concentrated	Changxing	peripheral urban areas
2017-02-14	fecal specimens	negative	negative	negative	negative	Areas where free - range poultry farmers are concentrated	Wuxing	central urban area
2017-02-14	fecal specimens	negative	negative	negative	negative	Areas where free - range poultry farmers are concentrated	Wuxing	central urban area
2017-02-14	fecal specimens	negative	negative	negative	negative	Areas where free - range poultry farmers are concentrated	Wuxing	central urban area
2017-02-14	fecal specimens	negative	negative	negative	negative	Areas where free - range poultry farmers are concentrated	Wuxing	central urban area
2017-02-14	fecal specimens	negative	negative	negative	negative	Areas where free - range poultry farmers are concentrated	Wuxing	central urban area
2017-02-14	poultry drinking water	negative	negative	negative	negative	Areas where free - range poultry farmers are concentrated	Wuxing	central urban area
2017-02-14	poultry drinking water	negative	negative	negative	negative	Areas where free - range poultry farmers are concentrated	Wuxing	central urban area
2017-02-14	Swab specimens from the surface of cages	negative	negative	negative	negative	Areas where free - range poultry farmers are concentrated	Wuxing	central urban area
2017-02-14	Swab specimens from the surface of cages	negative	negative	negative	negative	Areas where free - range poultry farmers are concentrated	Wuxing	central urban area
2017-02-14	Swab specimens from the surface of cages	negative	negative	negative	negative	Areas where free - range poultry farmers are concentrated	Wuxing	central urban area
2017-02-14	fecal specimens	negative	negative	negative	negative	Habitats of wild migratory birds	Wuxing	central urban area
2017-02-14	fecal specimens	negative	negative	negative	negative	Habitats of wild migratory birds	Wuxing	central urban area
2017-02-14	fecal specimens	negative	negative	negative	negative	Habitats of wild migratory birds	Wuxing	central urban area
2017-02-14	poultry drinking water	negative	negative	negative	negative	Habitats of wild migratory birds	Wuxing	central urban area
2017-02-14	poultry drinking water	negative	negative	negative	negative	Habitats of wild migratory birds	Wuxing	central urban area
2017-02-22	fecal specimens	negative	negative	negative	negative	Areas where free - range poultry farmers are concentrated	Nanxun	central urban area
2017-02-22	fecal specimens	negative	negative	negative	negative	Areas where free - range poultry farmers are concentrated	Nanxun	central urban area
2017-02-22	fecal specimens	negative	negative	negative	negative	Areas where free - range poultry farmers are concentrated	Nanxun	central urban area
2017-02-22	fecal specimens	negative	negative	negative	negative	Areas where free - range poultry farmers are concentrated	Nanxun	central urban area
2017-02-22	fecal specimens	negative	negative	negative	negative	Areas where free - range poultry farmers are concentrated	Nanxun	central urban area
2017-02-22	fecal specimens	negative	negative	negative	negative	Areas where free - range poultry farmers are concentrated	Nanxun	central urban area
2017-02-22	fecal specimens	negative	negative	negative	negative	Areas where free - range poultry farmers are concentrated	Nanxun	central urban area
2017-02-22	fecal specimens	negative	negative	negative	negative	Areas where free - range poultry farmers are concentrated	Nanxun	central urban area
2017-02-22	fecal specimens	negative	negative	negative	negative	Areas where free - range poultry farmers are concentrated	Nanxun	central urban area
2017-02-22	fecal specimens	negative	negative	negative	negative	Areas where free - range poultry farmers are concentrated	Nanxun	central urban area
2017-02-22	fecal specimens	negative	negative	negative	negative	Areas where free - range poultry farmers are concentrated	Nanxun	central urban area
2017-02-22	fecal specimens	negative	negative	negative	negative	Areas where free - range poultry farmers are concentrated	Nanxun	central urban area
2017-02-22	fecal specimens	negative	negative	negative	negative	Areas where free - range poultry farmers are concentrated	Nanxun	central urban area
2017-02-22	fecal specimens	negative	negative	negative	negative	Areas where free - range poultry farmers are concentrated	Nanxun	central urban area
2017-02-22	fecal specimens	negative	negative	negative	negative	Areas where free - range poultry farmers are concentrated	Nanxun	central urban area
2017-02-27	fecal specimens	negative	negative	negative	negative	Large - scale poultry farms (and farmers)	Deqing	peripheral urban areas
2017-02-27	fecal specimens	negative	negative	negative	negative	Large - scale poultry farms (and farmers)	Deqing	peripheral urban areas
2017-02-27	poultry drinking water	negative	negative	negative	negative	Large - scale poultry farms (and farmers)	Deqing	peripheral urban areas
2017-02-27	Swab specimens from the surface of cages	negative	negative	negative	negative	Large - scale poultry farms (and farmers)	Deqing	peripheral urban areas
2017-02-27	fecal specimens	negative	negative	negative	negative	Large - scale poultry farms (and farmers)	Deqing	peripheral urban areas
2017-02-27	fecal specimens	negative	negative	negative	negative	Large - scale poultry farms (and farmers)	Deqing	peripheral urban areas
2017-02-27	Swab specimens from the surface of cages	negative	negative	negative	negative	Large - scale poultry farms (and farmers)	Deqing	peripheral urban areas
2017-02-27	others	negative	negative	negative	negative	Large - scale poultry farms (and farmers)	Deqing	peripheral urban areas
2017-02-27	fecal specimens	negative	negative	negative	negative	Areas where free - range poultry farmers are concentrated	Deqing	peripheral urban areas
2017-02-27	fecal specimens	negative	negative	negative	negative	Areas where free - range poultry farmers are concentrated	Deqing	peripheral urban areas
2017-02-27	Swab specimens from the surface of cages	negative	negative	negative	negative	Areas where free - range poultry farmers are concentrated	Deqing	peripheral urban areas
2017-02-27	poultry drinking water	negative	negative	negative	negative	Areas where free - range poultry farmers are concentrated	Deqing	peripheral urban areas
2017-02-27	fecal specimens	negative	negative	negative	negative	Areas where free - range poultry farmers are concentrated	Deqing	peripheral urban areas
2017-02-27	poultry drinking water	negative	negative	negative	negative	Areas where free - range poultry farmers are concentrated	Deqing	peripheral urban areas
2017-02-27	Swab specimens from the surface of cages	negative	negative	negative	negative	Areas where free - range poultry farmers are concentrated	Deqing	peripheral urban areas
2017-02-27	others	negative	negative	negative	negative	Areas where free - range poultry farmers are concentrated	Deqing	peripheral urban areas
2017-03-08	Swab specimens from the surface of cages	negative	negative	negative	negative	Large - scale poultry farms (and farmers)	Wuxing	central urban area
2017-03-08	Swab specimens from the surface of cages	negative	negative	negative	negative	Large - scale poultry farms (and farmers)	Wuxing	central urban area
2017-03-08	Swab specimens from the surface of cages	negative	negative	negative	negative	Large - scale poultry farms (and farmers)	Wuxing	central urban area
2017-03-08	Swab specimens from the surface of cages	negative	negative	negative	negative	Large - scale poultry farms (and farmers)	Wuxing	central urban area
2017-03-08	fecal specimens	negative	negative	negative	negative	Large - scale poultry farms (and farmers)	Wuxing	central urban area
2017-03-08	fecal specimens	negative	negative	negative	negative	Large - scale poultry farms (and farmers)	Wuxing	central urban area
2017-03-08	fecal specimens	negative	negative	negative	negative	Large - scale poultry farms (and farmers)	Wuxing	central urban area
2017-03-08	fecal specimens	negative	negative	negative	negative	Large - scale poultry farms (and farmers)	Wuxing	central urban area
2017-03-08	fecal specimens	negative	negative	negative	negative	Large - scale poultry farms (and farmers)	Wuxing	central urban area
2017-03-08	fecal specimens	negative	negative	negative	negative	Large - scale poultry farms (and farmers)	Wuxing	central urban area
2017-03-08	fecal specimens	negative	negative	negative	negative	Habitats of wild migratory birds	Wuxing	central urban area
2017-03-08	fecal specimens	negative	negative	negative	negative	Habitats of wild migratory birds	Wuxing	central urban area
2017-03-08	fecal specimens	negative	negative	negative	negative	Habitats of wild migratory birds	Wuxing	central urban area
2017-03-08	poultry drinking water	negative	negative	negative	negative	Habitats of wild migratory birds	Wuxing	central urban area
2017-03-08	poultry drinking water	negative	negative	negative	negative	Habitats of wild migratory birds	Wuxing	central urban area
2017-03-03	fecal specimens	negative	negative	negative	negative	Large - scale poultry farms (and farmers)	Changxing	peripheral urban areas
2017-03-03	fecal specimens	negative	negative	negative	negative	Large - scale poultry farms (and farmers)	Changxing	peripheral urban areas
2017-03-03	fecal specimens	negative	negative	negative	negative	Large - scale poultry farms (and farmers)	Changxing	peripheral urban areas
2017-03-03	fecal specimens	negative	negative	negative	negative	Large - scale poultry farms (and farmers)	Changxing	peripheral urban areas
2017-03-03	fecal specimens	negative	negative	negative	negative	Large - scale poultry farms (and farmers)	Changxing	peripheral urban areas
2017-03-03	fecal specimens	negative	negative	negative	negative	Large - scale poultry farms (and farmers)	Changxing	peripheral urban areas
2017-03-03	fecal specimens	negative	negative	negative	negative	Large - scale poultry farms (and farmers)	Changxing	peripheral urban areas
2017-03-03	fecal specimens	negative	negative	negative	negative	Large - scale poultry farms (and farmers)	Changxing	peripheral urban areas
2017-03-03	fecal specimens	negative	negative	negative	negative	Areas where free - range poultry farmers are concentrated	Changxing	peripheral urban areas
2017-03-03	fecal specimens	negative	negative	negative	negative	Large - scale poultry farms (and farmers)	Changxing	peripheral urban areas
2017-03-03	fecal specimens	negative	negative	negative	negative	Large - scale poultry farms (and farmers)	Changxing	peripheral urban areas
2017-03-03	fecal specimens	negative	negative	negative	negative	Large - scale poultry farms (and farmers)	Changxing	peripheral urban areas
2017-03-03	fecal specimens	negative	negative	negative	negative	Large - scale poultry farms (and farmers)	Changxing	peripheral urban areas
2017-03-03	fecal specimens	negative	negative	negative	negative	Large - scale poultry farms (and farmers)	Changxing	peripheral urban areas
2017-03-03	fecal specimens	negative	negative	negative	negative	Large - scale poultry farms (and farmers)	Changxing	peripheral urban areas
2017-03-03	fecal specimens	negative	negative	negative	negative	Large - scale poultry farms (and farmers)	Changxing	peripheral urban areas
2017-03-03	fecal specimens	negative	negative	negative	negative	Large - scale poultry farms (and farmers)	Changxing	peripheral urban areas
2017-03-03	fecal specimens	negative	negative	negative	negative	Large - scale poultry farms (and farmers)	Changxing	peripheral urban areas
2017-03-03	fecal specimens	negative	negative	negative	negative	Large - scale poultry farms (and farmers)	Changxing	peripheral urban areas
2017-03-14	fecal specimens	negative	negative	negative	negative	Large - scale poultry farms (and farmers)	Anji	peripheral urban areas
2017-03-14	fecal specimens	negative	negative	negative	negative	Large - scale poultry farms (and farmers)	Anji	peripheral urban areas
2017-03-14	fecal specimens	negative	negative	negative	negative	Large - scale poultry farms (and farmers)	Anji	peripheral urban areas
2017-03-14	fecal specimens	negative	negative	negative	negative	Large - scale poultry farms (and farmers)	Anji	peripheral urban areas
2017-03-14	fecal specimens	negative	negative	negative	negative	poultry slaughter and processing plants	Anji	peripheral urban areas
2017-03-14	fecal specimens	negative	negative	negative	negative	poultry slaughter and processing plants	Anji	peripheral urban areas
2017-03-14	fecal specimens	positive	negative	negative	negative	poultry slaughter and processing plants	Anji	peripheral urban areas
2017-03-14	fecal specimens	positive	negative	negative	negative	poultry slaughter and processing plants	Anji	peripheral urban areas
2017-03-14	fecal specimens	positive	negative	negative	negative	poultry slaughter and processing plants	Anji	peripheral urban areas
2017-03-14	fecal specimens	positive	negative	negative	negative	poultry slaughter and processing plants	Anji	peripheral urban areas
2017-03-14	fecal specimens	positive	negative	negative	positive	poultry slaughter and processing plants	Anji	peripheral urban areas
2017-03-14	fecal specimens	positive	negative	negative	positive	poultry slaughter and processing plants	Anji	peripheral urban areas
2017-03-14	fecal specimens	positive	negative	negative	positive	poultry slaughter and processing plants	Anji	peripheral urban areas
2017-03-14	fecal specimens	positive	negative	negative	positive	poultry slaughter and processing plants	Anji	peripheral urban areas
2017-03-14	Swab specimens from the surface of cutting boards where poultry is slaughtered or placed	positive	negative	negative	positive	poultry slaughter and processing plants	Anji	peripheral urban areas
2017-03-14	fecal specimens	negative	negative	negative	negative	poultry slaughter and processing plants	Anji	peripheral urban areas
2017-03-23	fecal specimens	negative	negative	negative	negative	Areas where free - range poultry farmers are concentrated	Deqing	peripheral urban areas
2017-03-23	Swab specimens from the surface of cages	negative	negative	negative	negative	Areas where free - range poultry farmers are concentrated	Deqing	peripheral urban areas
2017-03-23	fecal specimens	negative	negative	negative	negative	Areas where free - range poultry farmers are concentrated	Deqing	peripheral urban areas
2017-03-23	Sewage from poultry cleaning	negative	negative	negative	negative	Areas where free - range poultry farmers are concentrated	Deqing	peripheral urban areas
2017-03-23	fecal specimens	negative	negative	negative	negative	Large - scale poultry farms (and farmers)	Deqing	peripheral urban areas
2017-03-23	poultry drinking water	negative	negative	negative	negative	Large - scale poultry farms (and farmers)	Deqing	peripheral urban areas
2017-03-23	Swab specimens from the surface of cages	negative	negative	negative	negative	Large - scale poultry farms (and farmers)	Deqing	peripheral urban areas
2017-03-23	fecal specimens	negative	negative	negative	negative	Large - scale poultry farms (and farmers)	Deqing	peripheral urban areas
2017-03-23	fecal specimens	negative	negative	negative	negative	Large - scale poultry farms (and farmers)	Deqing	peripheral urban areas
2017-03-23	Sewage from poultry cleaning	negative	negative	negative	negative	Large - scale poultry farms (and farmers)	Deqing	peripheral urban areas
2017-03-23	fecal specimens	negative	negative	negative	negative	Large - scale poultry farms (and farmers)	Deqing	peripheral urban areas
2017-03-23	poultry drinking water	negative	negative	negative	negative	Large - scale poultry farms (and farmers)	Deqing	peripheral urban areas
2017-03-23	fecal specimens	negative	negative	negative	negative	Areas where free - range poultry farmers are concentrated	Deqing	peripheral urban areas
2017-03-23	others	negative	negative	negative	negative	Areas where free - range poultry farmers are concentrated	Deqing	peripheral urban areas
2017-03-23	poultry drinking water	negative	negative	negative	negative	Areas where free - range poultry farmers are concentrated	Deqing	peripheral urban areas
2017-03-23	Swab specimens from the surface of cages	negative	negative	negative	negative	Areas where free - range poultry farmers are concentrated	Deqing	peripheral urban areas
2017-03-23	fecal specimens	negative	negative	negative	negative	Areas where free - range poultry farmers are concentrated	Nanxun	central urban area
2017-03-23	fecal specimens	negative	negative	negative	negative	Areas where free - range poultry farmers are concentrated	Nanxun	central urban area
2017-03-23	fecal specimens	negative	negative	negative	negative	Areas where free - range poultry farmers are concentrated	Nanxun	central urban area
2017-03-23	fecal specimens	negative	negative	negative	negative	Areas where free - range poultry farmers are concentrated	Nanxun	central urban area
2017-03-23	fecal specimens	negative	negative	negative	negative	Areas where free - range poultry farmers are concentrated	Nanxun	central urban area
2017-03-23	fecal specimens	negative	negative	negative	negative	Areas where free - range poultry farmers are concentrated	Nanxun	central urban area
2017-03-23	fecal specimens	negative	negative	negative	negative	Areas where free - range poultry farmers are concentrated	Nanxun	central urban area
2017-03-23	fecal specimens	negative	negative	negative	negative	Areas where free - range poultry farmers are concentrated	Nanxun	central urban area
2017-03-23	fecal specimens	negative	negative	negative	negative	Areas where free - range poultry farmers are concentrated	Nanxun	central urban area
2017-03-23	fecal specimens	negative	negative	negative	negative	Areas where free - range poultry farmers are concentrated	Nanxun	central urban area
2017-03-23	fecal specimens	negative	negative	negative	negative	Areas where free - range poultry farmers are concentrated	Nanxun	central urban area
2017-03-23	fecal specimens	negative	negative	negative	negative	Areas where free - range poultry farmers are concentrated	Nanxun	central urban area
2017-03-23	fecal specimens	negative	negative	negative	negative	Areas where free - range poultry farmers are concentrated	Nanxun	central urban area
2017-03-23	fecal specimens	negative	negative	negative	negative	Areas where free - range poultry farmers are concentrated	Nanxun	central urban area
2017-03-23	fecal specimens	negative	negative	negative	negative	Areas where free - range poultry farmers are concentrated	Nanxun	central urban area
2017-04-11	fecal specimens	negative	negative	negative	negative	Habitats of wild migratory birds	Wuxing	central urban area
2017-04-11	fecal specimens	negative	negative	negative	negative	Habitats of wild migratory birds	Wuxing	central urban area
2017-04-11	fecal specimens	negative	negative	negative	negative	Habitats of wild migratory birds	Wuxing	central urban area
2017-04-11	poultry drinking water	negative	negative	negative	negative	Habitats of wild migratory birds	Wuxing	central urban area
2017-04-11	poultry drinking water	negative	negative	negative	negative	Habitats of wild migratory birds	Wuxing	central urban area
2017-04-11	fecal specimens	negative	negative	negative	negative	Areas where free - range poultry farmers are concentrated	Wuxing	central urban area
2017-04-11	fecal specimens	negative	negative	negative	negative	Areas where free - range poultry farmers are concentrated	Wuxing	central urban area
2017-04-11	fecal specimens	negative	negative	negative	negative	Areas where free - range poultry farmers are concentrated	Wuxing	central urban area
2017-04-11	fecal specimens	negative	negative	negative	negative	Areas where free - range poultry farmers are concentrated	Wuxing	central urban area
2017-04-11	fecal specimens	negative	negative	negative	negative	Areas where free - range poultry farmers are concentrated	Wuxing	central urban area
2017-04-18	fecal specimens	negative	negative	negative	negative	Areas where free - range poultry farmers are concentrated	Nanxun	central urban area
2017-04-18	fecal specimens	negative	negative	negative	negative	Areas where free - range poultry farmers are concentrated	Nanxun	central urban area
2017-04-18	fecal specimens	negative	negative	negative	negative	Areas where free - range poultry farmers are concentrated	Nanxun	central urban area
2017-04-18	fecal specimens	negative	negative	negative	negative	Areas where free - range poultry farmers are concentrated	Nanxun	central urban area
2017-04-18	fecal specimens	negative	negative	negative	negative	Areas where free - range poultry farmers are concentrated	Nanxun	central urban area
2017-04-19	fecal specimens	negative	negative	negative	negative	Habitats of wild migratory birds	Changxing	peripheral urban areas
2017-04-19	fecal specimens	negative	negative	negative	negative	Habitats of wild migratory birds	Changxing	peripheral urban areas
2017-04-19	fecal specimens	negative	negative	negative	negative	Habitats of wild migratory birds	Changxing	peripheral urban areas
2017-04-19	fecal specimens	negative	negative	negative	negative	Habitats of wild migratory birds	Changxing	peripheral urban areas
2017-04-19	fecal specimens	negative	negative	negative	negative	Areas where free - range poultry farmers are concentrated	Changxing	peripheral urban areas
2017-04-19	fecal specimens	negative	negative	negative	negative	Areas where free - range poultry farmers are concentrated	Changxing	peripheral urban areas
2017-04-25	fecal specimens	negative	negative	negative	negative	Large - scale poultry farms (and farmers)	Deqing	peripheral urban areas
2017-04-25	Swab specimens from the surface of cages	negative	negative	negative	negative	Large - scale poultry farms (and farmers)	Deqing	peripheral urban areas
2017-04-25	others	negative	negative	negative	negative	Large - scale poultry farms (and farmers)	Deqing	peripheral urban areas
2017-04-25	poultry drinking water	negative	negative	negative	negative	Large - scale poultry farms (and farmers)	Deqing	peripheral urban areas
2017-04-25	fecal specimens	negative	negative	negative	negative	Large - scale poultry farms (and farmers)	Deqing	peripheral urban areas
2017-04-25	fecal specimens	negative	negative	negative	negative	Large - scale poultry farms (and farmers)	Deqing	peripheral urban areas
2017-04-25	Swab specimens from the surface of cages	negative	negative	negative	negative	Areas where free - range poultry farmers are concentrated	Deqing	peripheral urban areas
2017-04-25	others	negative	negative	negative	negative	Areas where free - range poultry farmers are concentrated	Deqing	peripheral urban areas
2017-04-25	fecal specimens	negative	negative	negative	negative	Areas where free - range poultry farmers are concentrated	Deqing	peripheral urban areas
2017-04-25	poultry drinking water	negative	negative	negative	negative	Areas where free - range poultry farmers are concentrated	Deqing	peripheral urban areas
2017-05-09	fecal specimens	negative	negative	negative	negative	Large - scale poultry farms (and farmers)	Deqing	peripheral urban areas
2017-05-09	others	negative	negative	negative	negative	Large - scale poultry farms (and farmers)	Deqing	peripheral urban areas
2017-05-09	Sewage from poultry cleaning	negative	negative	negative	negative	Large - scale poultry farms (and farmers)	Deqing	peripheral urban areas
2017-05-09	fecal specimens	negative	negative	negative	negative	Large - scale poultry farms (and farmers)	Deqing	peripheral urban areas
2017-05-09	fecal specimens	negative	negative	negative	negative	Areas where free - range poultry farmers are concentrated	Deqing	peripheral urban areas
2017-05-09	Swab specimens from the surface of cages	negative	negative	negative	negative	Areas where free - range poultry farmers are concentrated	Deqing	peripheral urban areas
2017-05-09	poultry drinking water	negative	negative	negative	negative	Areas where free - range poultry farmers are concentrated	Deqing	peripheral urban areas
2017-05-09	fecal specimens	negative	negative	negative	negative	Areas where free - range poultry farmers are concentrated	Deqing	peripheral urban areas
2017-05-09	fecal specimens	negative	negative	negative	negative	Areas where free - range poultry farmers are concentrated	Wuxing	central urban area
2017-05-09	fecal specimens	negative	negative	negative	negative	Areas where free - range poultry farmers are concentrated	Wuxing	central urban area
2017-05-09	fecal specimens	negative	negative	negative	negative	Areas where free - range poultry farmers are concentrated	Wuxing	central urban area
2017-05-09	fecal specimens	negative	negative	negative	negative	Areas where free - range poultry farmers are concentrated	Wuxing	central urban area
2017-05-09	fecal specimens	negative	negative	negative	negative	Areas where free - range poultry farmers are concentrated	Wuxing	central urban area
2017-05-09	fecal specimens	negative	negative	negative	negative	Habitats of wild migratory birds	Wuxing	central urban area
2017-05-09	fecal specimens	negative	negative	negative	negative	Habitats of wild migratory birds	Wuxing	central urban area
2017-05-09	fecal specimens	negative	negative	negative	negative	Habitats of wild migratory birds	Wuxing	central urban area
2017-05-09	poultry drinking water	negative	negative	negative	negative	Habitats of wild migratory birds	Wuxing	central urban area
2017-05-09	poultry drinking water	negative	negative	negative	negative	Habitats of wild migratory birds	Wuxing	central urban area
2017-05-10	fecal specimens	negative	negative	negative	negative	Areas where free - range poultry farmers are concentrated	Nanxun	central urban area
2017-05-10	fecal specimens	negative	negative	negative	negative	Areas where free - range poultry farmers are concentrated	Nanxun	central urban area
2017-05-10	fecal specimens	negative	negative	negative	negative	Areas where free - range poultry farmers are concentrated	Nanxun	central urban area
2017-05-10	fecal specimens	negative	negative	negative	negative	Areas where free - range poultry farmers are concentrated	Nanxun	central urban area
2017-05-10	fecal specimens	negative	negative	negative	negative	Areas where free - range poultry farmers are concentrated	Nanxun	central urban area
2017-05-11	fecal specimens	negative	negative	negative	negative	poultry slaughter and processing plants	Anji	peripheral urban areas
2017-05-11	fecal specimens	negative	negative	negative	negative	poultry slaughter and processing plants	Anji	peripheral urban areas
2017-05-11	fecal specimens	negative	negative	negative	negative	poultry slaughter and processing plants	Anji	peripheral urban areas
2017-05-11	fecal specimens	negative	negative	negative	negative	poultry slaughter and processing plants	Anji	peripheral urban areas
2017-05-11	fecal specimens	positive	negative	negative	negative	poultry slaughter and processing plants	Anji	peripheral urban areas
2017-05-11	fecal specimens	negative	negative	negative	negative	poultry slaughter and processing plants	Anji	peripheral urban areas
2017-05-11	fecal specimens	negative	negative	negative	negative	poultry slaughter and processing plants	Anji	peripheral urban areas
2017-05-11	fecal specimens	positive	positive	negative	positive	poultry slaughter and processing plants	Anji	peripheral urban areas
2017-05-11	fecal specimens	positive	positive	negative	positive	poultry slaughter and processing plants	Anji	peripheral urban areas
2017-05-11	fecal specimens	positive	negative	negative	positive	poultry slaughter and processing plants	Anji	peripheral urban areas
2017-05-11	fecal specimens	negative	negative	negative	negative	Large - scale poultry farms (and farmers)	Anji	peripheral urban areas
2017-05-11	fecal specimens	negative	negative	negative	negative	Large - scale poultry farms (and farmers)	Anji	peripheral urban areas
2017-05-11	fecal specimens	negative	negative	negative	negative	Large - scale poultry farms (and farmers)	Anji	peripheral urban areas
2017-05-25	fecal specimens	negative	negative	negative	negative	Habitats of wild migratory birds	Changxing	peripheral urban areas
2017-05-25	fecal specimens	negative	negative	negative	negative	Habitats of wild migratory birds	Changxing	peripheral urban areas
2017-05-25	fecal specimens	negative	negative	negative	negative	Areas where free - range poultry farmers are concentrated	Changxing	peripheral urban areas
2017-05-25	fecal specimens	negative	negative	negative	negative	Areas where free - range poultry farmers are concentrated	Changxing	peripheral urban areas
2017-05-25	fecal specimens	negative	negative	negative	negative	Areas where free - range poultry farmers are concentrated	Changxing	peripheral urban areas
2017-05-25	fecal specimens	negative	negative	negative	negative	Areas where free - range poultry farmers are concentrated	Changxing	peripheral urban areas
2017-06-14	fecal specimens	negative	negative	negative	negative	Areas where free - range poultry farmers are concentrated	Wuxing	central urban area
2017-06-14	fecal specimens	negative	negative	negative	negative	Areas where free - range poultry farmers are concentrated	Wuxing	central urban area
2017-06-14	fecal specimens	negative	negative	negative	negative	Areas where free - range poultry farmers are concentrated	Wuxing	central urban area
2017-06-14	fecal specimens	negative	negative	negative	negative	Areas where free - range poultry farmers are concentrated	Wuxing	central urban area
2017-06-14	fecal specimens	negative	negative	negative	negative	Areas where free - range poultry farmers are concentrated	Wuxing	central urban area
2017-06-14	poultry drinking water	negative	negative	negative	negative	Areas where free - range poultry farmers are concentrated	Wuxing	central urban area
2017-06-14	poultry drinking water	negative	negative	negative	negative	Areas where free - range poultry farmers are concentrated	Wuxing	central urban area
2017-06-14	fecal specimens	negative	negative	negative	negative	Habitats of wild migratory birds	Wuxing	central urban area
2017-06-14	fecal specimens	negative	negative	negative	negative	Habitats of wild migratory birds	Wuxing	central urban area
2017-06-14	fecal specimens	negative	negative	negative	negative	Habitats of wild migratory birds	Wuxing	central urban area
2017-06-14	poultry drinking water	negative	negative	negative	negative	Habitats of wild migratory birds	Wuxing	central urban area
2017-06-14	poultry drinking water	negative	negative	negative	negative	Habitats of wild migratory birds	Wuxing	central urban area
2017-06-14	fecal specimens	negative	negative	negative	negative	Urban and rural live poultry markets	Changxing	peripheral urban areas
2017-06-14	fecal specimens	negative	negative	negative	negative	Urban and rural live poultry markets	Changxing	peripheral urban areas
2017-06-14	fecal specimens	negative	negative	negative	negative	Urban and rural live poultry markets	Changxing	peripheral urban areas
2017-06-14	fecal specimens	negative	negative	negative	negative	Areas where free - range poultry farmers are concentrated	Changxing	peripheral urban areas
2017-06-14	fecal specimens	negative	negative	negative	negative	Areas where free - range poultry farmers are concentrated	Changxing	peripheral urban areas
2017-06-14	fecal specimens	negative	negative	negative	negative	Areas where free - range poultry farmers are concentrated	Changxing	peripheral urban areas
2017-06-21	fecal specimens	negative	negative	negative	negative	Areas where free - range poultry farmers are concentrated	Nanxun	central urban area
2017-06-21	fecal specimens	negative	negative	negative	negative	Areas where free - range poultry farmers are concentrated	Nanxun	central urban area
2017-06-21	fecal specimens	negative	negative	negative	negative	Areas where free - range poultry farmers are concentrated	Nanxun	central urban area
2017-06-21	fecal specimens	negative	negative	negative	negative	Areas where free - range poultry farmers are concentrated	Nanxun	central urban area
2017-06-21	fecal specimens	negative	negative	negative	negative	Areas where free - range poultry farmers are concentrated	Nanxun	central urban area
2017-06-22	Swab specimens from the surface of cages	negative	negative	negative	negative	Areas where free - range poultry farmers are concentrated	Deqing	peripheral urban areas
2017-06-22	Swab specimens from the surface of cages	negative	negative	negative	negative	Areas where free - range poultry farmers are concentrated	Deqing	peripheral urban areas
2017-06-22	poultry drinking water	negative	negative	negative	negative	Areas where free - range poultry farmers are concentrated	Deqing	peripheral urban areas
2017-06-22	fecal specimens	negative	negative	negative	negative	Areas where free - range poultry farmers are concentrated	Deqing	peripheral urban areas
2017-06-22	Swab specimens from the surface of cages	negative	negative	negative	negative	Large - scale poultry farms (and farmers)	Deqing	peripheral urban areas
2017-06-22	Swab specimens from the surface of cages	negative	negative	negative	negative	Large - scale poultry farms (and farmers)	Deqing	peripheral urban areas
2017-06-22	poultry drinking water	negative	negative	negative	negative	Large - scale poultry farms (and farmers)	Deqing	peripheral urban areas
2017-06-22	fecal specimens	negative	negative	negative	negative	Large - scale poultry farms (and farmers)	Deqing	peripheral urban areas
2017-07-05	fecal specimens	negative	negative	negative	negative	Habitats of wild migratory birds	Wuxing	central urban area
2017-07-05	fecal specimens	negative	negative	negative	negative	Habitats of wild migratory birds	Wuxing	central urban area
2017-07-05	fecal specimens	negative	negative	negative	negative	Habitats of wild migratory birds	Wuxing	central urban area
2017-07-05	poultry drinking water	negative	negative	negative	negative	Habitats of wild migratory birds	Wuxing	central urban area
2017-07-05	poultry drinking water	negative	negative	negative	negative	Habitats of wild migratory birds	Wuxing	central urban area
2017-07-05	fecal specimens	negative	negative	negative	negative	Large - scale poultry farms (and farmers)	Wuxing	central urban area
2017-07-05	fecal specimens	negative	negative	negative	negative	Large - scale poultry farms (and farmers)	Wuxing	central urban area
2017-07-05	fecal specimens	negative	negative	negative	negative	Large - scale poultry farms (and farmers)	Wuxing	central urban area
2017-07-05	fecal specimens	negative	negative	negative	negative	Large - scale poultry farms (and farmers)	Wuxing	central urban area
2017-07-05	fecal specimens	negative	negative	negative	negative	Large - scale poultry farms (and farmers)	Wuxing	central urban area
2017-07-19	fecal specimens	negative	negative	negative	negative	Urban and rural live poultry markets	Changxing	peripheral urban areas
2017-07-19	fecal specimens	negative	negative	negative	negative	Urban and rural live poultry markets	Changxing	peripheral urban areas
2017-07-19	fecal specimens	negative	negative	negative	negative	Urban and rural live poultry markets	Changxing	peripheral urban areas
2017-07-19	fecal specimens	negative	negative	negative	negative	Urban and rural live poultry markets	Changxing	peripheral urban areas
2017-07-19	Swab specimens from the surface of cages	negative	negative	negative	negative	Urban and rural live poultry markets	Changxing	peripheral urban areas
2017-07-19	Swab specimens from the surface of cages	negative	negative	negative	negative	Urban and rural live poultry markets	Changxing	peripheral urban areas
2017-07-19	fecal specimens	negative	negative	negative	negative	Areas where free - range poultry farmers are concentrated	Changxing	peripheral urban areas
2017-07-18	fecal specimens	negative	negative	negative	negative	Habitats of wild migratory birds	Deqing	peripheral urban areas
2017-07-18	fecal specimens	negative	negative	negative	negative	Habitats of wild migratory birds	Deqing	peripheral urban areas
2017-07-18	fecal specimens	negative	negative	negative	negative	Habitats of wild migratory birds	Deqing	peripheral urban areas
2017-07-18	fecal specimens	negative	negative	negative	negative	Habitats of wild migratory birds	Deqing	peripheral urban areas
2017-07-18	fecal specimens	negative	negative	negative	negative	Areas where free - range poultry farmers are concentrated	Deqing	peripheral urban areas
2017-07-18	fecal specimens	negative	negative	negative	negative	Areas where free - range poultry farmers are concentrated	Deqing	peripheral urban areas
2017-07-18	Swab specimens from the surface of cages	negative	negative	negative	negative	Areas where free - range poultry farmers are concentrated	Deqing	peripheral urban areas
2017-07-18	Swab specimens from the surface of cages	negative	negative	negative	negative	Areas where free - range poultry farmers are concentrated	Deqing	peripheral urban areas
2017-07-17	fecal specimens	negative	negative	negative	negative	Areas where free - range poultry farmers are concentrated	Nanxun	central urban area
2017-07-17	fecal specimens	negative	negative	negative	negative	Areas where free - range poultry farmers are concentrated	Nanxun	central urban area
2017-07-17	fecal specimens	negative	negative	negative	negative	Areas where free - range poultry farmers are concentrated	Nanxun	central urban area
2017-07-17	fecal specimens	negative	negative	negative	negative	Areas where free - range poultry farmers are concentrated	Nanxun	central urban area
2017-07-17	fecal specimens	negative	negative	negative	negative	Areas where free - range poultry farmers are concentrated	Nanxun	central urban area
2017-07-25	fecal specimens	negative	negative	negative	negative	poultry slaughter and processing plants	Anji	peripheral urban areas
2017-07-25	fecal specimens	negative	negative	negative	negative	poultry slaughter and processing plants	Anji	peripheral urban areas
2017-07-25	fecal specimens	negative	negative	negative	negative	poultry slaughter and processing plants	Anji	peripheral urban areas
2017-07-25	fecal specimens	negative	negative	negative	negative	poultry slaughter and processing plants	Anji	peripheral urban areas
2017-07-25	fecal specimens	positive	negative	negative	negative	poultry slaughter and processing plants	Anji	peripheral urban areas
2017-07-25	fecal specimens	negative	negative	negative	negative	poultry slaughter and processing plants	Anji	peripheral urban areas
2017-07-25	fecal specimens	negative	negative	negative	negative	poultry slaughter and processing plants	Anji	peripheral urban areas
2017-07-25	fecal specimens	negative	negative	negative	negative	poultry slaughter and processing plants	Anji	peripheral urban areas
2017-07-25	fecal specimens	negative	negative	negative	negative	poultry slaughter and processing plants	Anji	peripheral urban areas
2017-07-25	fecal specimens	positive	positive	negative	negative	poultry slaughter and processing plants	Anji	peripheral urban areas
2017-07-25	fecal specimens	negative	negative	negative	negative	Large - scale poultry farms (and farmers)	Anji	peripheral urban areas
2017-07-25	poultry drinking water	negative	negative	negative	negative	Large - scale poultry farms (and farmers)	Anji	peripheral urban areas
2017-07-25	fecal specimens	negative	negative	negative	negative	Large - scale poultry farms (and farmers)	Anji	peripheral urban areas
2017-08-08	fecal specimens	negative	negative	negative	negative	Habitats of wild migratory birds	Wuxing	central urban area
2017-08-08	fecal specimens	negative	negative	negative	negative	Habitats of wild migratory birds	Wuxing	central urban area
2017-08-08	fecal specimens	negative	negative	negative	negative	Habitats of wild migratory birds	Wuxing	central urban area
2017-08-08	poultry drinking water	negative	negative	negative	negative	Habitats of wild migratory birds	Wuxing	central urban area
2017-08-08	poultry drinking water	negative	negative	negative	negative	Habitats of wild migratory birds	Wuxing	central urban area
2017-08-08	fecal specimens	negative	negative	negative	negative	Areas where free - range poultry farmers are concentrated	Wuxing	central urban area
2017-08-08	fecal specimens	negative	negative	negative	negative	Areas where free - range poultry farmers are concentrated	Wuxing	central urban area
2017-08-08	fecal specimens	negative	negative	negative	negative	Areas where free - range poultry farmers are concentrated	Wuxing	central urban area
2017-08-08	fecal specimens	negative	negative	negative	negative	Areas where free - range poultry farmers are concentrated	Wuxing	central urban area
2017-08-08	fecal specimens	negative	negative	negative	negative	Areas where free - range poultry farmers are concentrated	Wuxing	central urban area
2017-08-23	fecal specimens	positive	negative	negative	positive	Urban and rural live poultry markets	Changxing	peripheral urban areas
2017-08-23	fecal specimens	positive	negative	negative	positive	Urban and rural live poultry markets	Changxing	peripheral urban areas
2017-08-23	fecal specimens	positive	negative	negative	negative	Urban and rural live poultry markets	Changxing	peripheral urban areas
2017-08-23	fecal specimens	positive	negative	negative	negative	Urban and rural live poultry markets	Changxing	peripheral urban areas
2017-08-23	fecal specimens	positive	negative	negative	negative	Areas where free - range poultry farmers are concentrated	Changxing	peripheral urban areas
2017-08-23	fecal specimens	positive	negative	negative	positive	Areas where free - range poultry farmers are concentrated	Changxing	peripheral urban areas
2017-08-24	fecal specimens	negative	negative	negative	negative	Areas where free - range poultry farmers are concentrated	Deqing	peripheral urban areas
2017-08-24	others	negative	negative	negative	negative	Areas where free - range poultry farmers are concentrated	Deqing	peripheral urban areas
2017-08-24	others	negative	negative	negative	negative	Areas where free - range poultry farmers are concentrated	Deqing	peripheral urban areas
2017-08-24	fecal specimens	negative	negative	negative	negative	Areas where free - range poultry farmers are concentrated	Deqing	peripheral urban areas
2017-08-24	fecal specimens	negative	negative	negative	negative	Areas where free - range poultry farmers are concentrated	Deqing	peripheral urban areas
2017-08-24	fecal specimens	negative	negative	negative	negative	Areas where free - range poultry farmers are concentrated	Deqing	peripheral urban areas
2017-08-24	others	negative	negative	negative	negative	Areas where free - range poultry farmers are concentrated	Deqing	peripheral urban areas
2017-08-24	others	negative	negative	negative	negative	Areas where free - range poultry farmers are concentrated	Deqing	peripheral urban areas
2017-08-28	fecal specimens	negative	negative	negative	negative	Areas where free - range poultry farmers are concentrated	Nanxun	central urban area
2017-08-28	fecal specimens	negative	negative	negative	negative	Areas where free - range poultry farmers are concentrated	Nanxun	central urban area
2017-08-28	fecal specimens	negative	negative	negative	negative	Areas where free - range poultry farmers are concentrated	Nanxun	central urban area
2017-08-28	fecal specimens	negative	negative	negative	negative	Areas where free - range poultry farmers are concentrated	Nanxun	central urban area
2017-08-28	fecal specimens	negative	negative	negative	negative	Areas where free - range poultry farmers are concentrated	Nanxun	central urban area
2017-08-15	fecal specimens	negative	negative	negative	negative	poultry slaughter and processing plants	Anji	peripheral urban areas
2017-08-15	fecal specimens	negative	negative	negative	negative	poultry slaughter and processing plants	Anji	peripheral urban areas
2017-08-15	poultry drinking water	negative	negative	negative	negative	poultry slaughter and processing plants	Anji	peripheral urban areas
2017-08-15	fecal specimens	negative	negative	negative	negative	poultry slaughter and processing plants	Anji	peripheral urban areas
2017-08-15	fecal specimens	positive	negative	negative	negative	poultry slaughter and processing plants	Anji	peripheral urban areas
2017-08-15	fecal specimens	negative	negative	negative	negative	poultry slaughter and processing plants	Anji	peripheral urban areas
2017-08-15	fecal specimens	negative	negative	negative	negative	poultry slaughter and processing plants	Anji	peripheral urban areas
2017-08-15	poultry drinking water	negative	negative	negative	negative	poultry slaughter and processing plants	Anji	peripheral urban areas
2017-08-15	fecal specimens	negative	negative	negative	negative	poultry slaughter and processing plants	Anji	peripheral urban areas
2017-08-15	fecal specimens	positive	negative	negative	negative	poultry slaughter and processing plants	Anji	peripheral urban areas
2017-08-15	fecal specimens	negative	negative	negative	negative	Areas where free - range poultry farmers are concentrated	Anji	peripheral urban areas
2017-08-15	fecal specimens	negative	negative	negative	negative	Areas where free - range poultry farmers are concentrated	Anji	peripheral urban areas
2017-08-15	fecal specimens	negative	negative	negative	negative	Areas where free - range poultry farmers are concentrated	Anji	peripheral urban areas
2017-09-12	fecal specimens	negative	negative	negative	negative	Habitats of wild migratory birds	Wuxing	central urban area
2017-09-12	fecal specimens	negative	negative	negative	negative	Habitats of wild migratory birds	Wuxing	central urban area
2017-09-12	fecal specimens	negative	negative	negative	negative	Habitats of wild migratory birds	Wuxing	central urban area
2017-09-12	poultry drinking water	negative	negative	negative	negative	Habitats of wild migratory birds	Wuxing	central urban area
2017-09-12	poultry drinking water	negative	negative	negative	negative	Habitats of wild migratory birds	Wuxing	central urban area
2017-09-12	fecal specimens	negative	negative	negative	negative	Areas where free - range poultry farmers are concentrated	Wuxing	central urban area
2017-09-12	fecal specimens	negative	negative	negative	negative	Areas where free - range poultry farmers are concentrated	Wuxing	central urban area
2017-09-12	fecal specimens	negative	negative	negative	negative	Areas where free - range poultry farmers are concentrated	Wuxing	central urban area
2017-09-12	fecal specimens	negative	negative	negative	negative	Areas where free - range poultry farmers are concentrated	Wuxing	central urban area
2017-09-12	fecal specimens	negative	negative	negative	negative	Areas where free - range poultry farmers are concentrated	Wuxing	central urban area
2017-09-07	fecal specimens	negative	negative	negative	negative	poultry slaughter and processing plants	Anji	peripheral urban areas
2017-09-07	fecal specimens	negative	negative	negative	negative	poultry slaughter and processing plants	Anji	peripheral urban areas
2017-09-07	fecal specimens	negative	negative	negative	negative	poultry slaughter and processing plants	Anji	peripheral urban areas
2017-09-07	fecal specimens	positive	negative	negative	negative	poultry slaughter and processing plants	Anji	peripheral urban areas
2017-09-07	fecal specimens	positive	negative	negative	negative	poultry slaughter and processing plants	Anji	peripheral urban areas
2017-09-07	fecal specimens	negative	negative	negative	negative	poultry slaughter and processing plants	Anji	peripheral urban areas
2017-09-07	fecal specimens	negative	negative	negative	negative	poultry slaughter and processing plants	Anji	peripheral urban areas
2017-09-07	fecal specimens	negative	negative	negative	negative	poultry slaughter and processing plants	Anji	peripheral urban areas
2017-09-07	fecal specimens	positive	negative	negative	negative	poultry slaughter and processing plants	Anji	peripheral urban areas
2017-09-07	fecal specimens	positive	negative	negative	negative	poultry slaughter and processing plants	Anji	peripheral urban areas
2017-09-07	fecal specimens	negative	negative	negative	negative	Large - scale poultry farms (and farmers)	Anji	peripheral urban areas
2017-09-07	fecal specimens	negative	negative	negative	negative	Large - scale poultry farms (and farmers)	Anji	peripheral urban areas
2017-09-07	fecal specimens	negative	negative	negative	negative	Large - scale poultry farms (and farmers)	Anji	peripheral urban areas
2017-09-08	fecal specimens	negative	negative	negative	negative	Large - scale poultry farms (and farmers)	Deqing	peripheral urban areas
2017-09-08	fecal specimens	negative	negative	negative	negative	Large - scale poultry farms (and farmers)	Deqing	peripheral urban areas
2017-09-08	others	negative	negative	negative	negative	Large - scale poultry farms (and farmers)	Deqing	peripheral urban areas
2017-09-08	poultry drinking water	negative	negative	negative	negative	Large - scale poultry farms (and farmers)	Deqing	peripheral urban areas
2017-09-08	fecal specimens	negative	negative	negative	negative	Areas where free - range poultry farmers are concentrated	Deqing	peripheral urban areas
2017-09-08	fecal specimens	negative	negative	negative	negative	Areas where free - range poultry farmers are concentrated	Deqing	peripheral urban areas
2017-09-08	others	negative	negative	negative	negative	Areas where free - range poultry farmers are concentrated	Deqing	peripheral urban areas
2017-09-08	Swab specimens from the surface of cages	negative	negative	negative	negative	Areas where free - range poultry farmers are concentrated	Deqing	peripheral urban areas
2017-09-25	fecal specimens	negative	negative	negative	negative	Areas where free - range poultry farmers are concentrated	Nanxun	central urban area
2017-09-25	fecal specimens	negative	negative	negative	negative	Areas where free - range poultry farmers are concentrated	Nanxun	central urban area
2017-09-25	fecal specimens	negative	negative	negative	negative	Areas where free - range poultry farmers are concentrated	Nanxun	central urban area
2017-09-25	fecal specimens	negative	negative	negative	negative	Areas where free - range poultry farmers are concentrated	Nanxun	central urban area
2017-09-25	fecal specimens	negative	negative	negative	negative	Areas where free - range poultry farmers are concentrated	Nanxun	central urban area
2017-09-25	fecal specimens	negative	negative	negative	negative	Urban and rural live poultry markets	Changxing	peripheral urban areas
2017-09-25	fecal specimens	negative	negative	negative	negative	Urban and rural live poultry markets	Changxing	peripheral urban areas
2017-09-25	fecal specimens	negative	negative	negative	negative	Urban and rural live poultry markets	Changxing	peripheral urban areas
2017-09-25	fecal specimens	positive	negative	negative	positive	Urban and rural live poultry markets	Changxing	peripheral urban areas
2017-09-25	fecal specimens	negative	negative	negative	negative	Urban and rural live poultry markets	Changxing	peripheral urban areas
2017-09-25	fecal specimens	negative	negative	negative	negative	Urban and rural live poultry markets	Changxing	peripheral urban areas
2017-09-25	fecal specimens	negative	negative	negative	negative	Urban and rural live poultry markets	Changxing	peripheral urban areas
2017-09-25	fecal specimens	negative	negative	negative	negative	Urban and rural live poultry markets	Changxing	peripheral urban areas
2017-09-25	fecal specimens	positive	negative	negative	negative	Urban and rural live poultry markets	Changxing	peripheral urban areas
2017-09-25	fecal specimens	negative	negative	negative	negative	Urban and rural live poultry markets	Changxing	peripheral urban areas
2017-09-25	fecal specimens	positive	negative	negative	positive	Urban and rural live poultry markets	Changxing	peripheral urban areas
2017-09-25	fecal specimens	negative	negative	negative	negative	Urban and rural live poultry markets	Changxing	peripheral urban areas
2017-09-25	fecal specimens	negative	negative	negative	negative	Urban and rural live poultry markets	Changxing	peripheral urban areas
2017-09-25	fecal specimens	positive	negative	negative	positive	Urban and rural live poultry markets	Changxing	peripheral urban areas
2017-09-25	fecal specimens	positive	negative	negative	positive	Urban and rural live poultry markets	Changxing	peripheral urban areas
2017-09-25	fecal specimens	negative	negative	negative	negative	Urban and rural live poultry markets	Changxing	peripheral urban areas
2017-09-25	fecal specimens	negative	negative	negative	negative	Urban and rural live poultry markets	Changxing	peripheral urban areas
2017-09-25	fecal specimens	negative	negative	negative	negative	Urban and rural live poultry markets	Changxing	peripheral urban areas
2017-09-25	fecal specimens	positive	negative	negative	negative	Urban and rural live poultry markets	Changxing	peripheral urban areas
2017-09-25	fecal specimens	positive	negative	negative	negative	Urban and rural live poultry markets	Changxing	peripheral urban areas
2017-09-25	fecal specimens	negative	negative	negative	negative	Urban and rural live poultry markets	Changxing	peripheral urban areas
2017-09-25	fecal specimens	positive	negative	negative	positive	Urban and rural live poultry markets	Changxing	peripheral urban areas
2017-09-25	fecal specimens	negative	negative	negative	negative	Urban and rural live poultry markets	Changxing	peripheral urban areas
2017-09-25	fecal specimens	positive	negative	negative	positive	Urban and rural live poultry markets	Changxing	peripheral urban areas
2017-09-25	fecal specimens	positive	negative	negative	positive	Urban and rural live poultry markets	Changxing	peripheral urban areas
2017-09-25	fecal specimens	negative	negative	negative	negative	Areas where free - range poultry farmers are concentrated	Changxing	peripheral urban areas
2017-09-25	fecal specimens	negative	negative	negative	negative	Areas where free - range poultry farmers are concentrated	Changxing	peripheral urban areas
2017-10-09	fecal specimens	negative	negative	negative	negative	Urban and rural live poultry markets	Nanxun	central urban area
2017-10-09	fecal specimens	positive	negative	negative	negative	Urban and rural live poultry markets	Nanxun	central urban area
2017-10-09	fecal specimens	negative	negative	negative	negative	Urban and rural live poultry markets	Nanxun	central urban area
2017-10-09	fecal specimens	negative	negative	negative	negative	Urban and rural live poultry markets	Nanxun	central urban area
2017-10-09	fecal specimens	positive	negative	negative	negative	Urban and rural live poultry markets	Nanxun	central urban area
2017-10-09	fecal specimens	negative	negative	negative	negative	Urban and rural live poultry markets	Nanxun	central urban area
2017-10-09	fecal specimens	negative	negative	negative	negative	Urban and rural live poultry markets	Nanxun	central urban area
2017-10-09	fecal specimens	negative	negative	negative	negative	Urban and rural live poultry markets	Nanxun	central urban area
2017-10-09	fecal specimens	positive	negative	negative	negative	Urban and rural live poultry markets	Nanxun	central urban area
2017-10-09	fecal specimens	positive	negative	negative	negative	Urban and rural live poultry markets	Nanxun	central urban area
2017-10-09	fecal specimens	negative	negative	negative	negative	Areas where free - range poultry farmers are concentrated	Nanxun	central urban area
2017-10-09	fecal specimens	negative	negative	negative	negative	Areas where free - range poultry farmers are concentrated	Nanxun	central urban area
2017-10-09	fecal specimens	negative	negative	negative	negative	Areas where free - range poultry farmers are concentrated	Nanxun	central urban area
2017-10-09	fecal specimens	negative	negative	negative	negative	Areas where free - range poultry farmers are concentrated	Nanxun	central urban area
2017-10-09	fecal specimens	negative	negative	negative	negative	Areas where free - range poultry farmers are concentrated	Nanxun	central urban area
2017-10-12	fecal specimens	negative	negative	negative	negative	poultry slaughter and processing plants	Deqing	peripheral urban areas
2017-10-12	fecal specimens	negative	negative	negative	negative	poultry slaughter and processing plants	Deqing	peripheral urban areas
2017-10-12	fecal specimens	negative	negative	negative	negative	poultry slaughter and processing plants	Deqing	peripheral urban areas
2017-10-12	fecal specimens	negative	negative	negative	negative	poultry slaughter and processing plants	Deqing	peripheral urban areas
2017-10-12	others	positive	positive	negative	positive	poultry slaughter and processing plants	Deqing	peripheral urban areas
2017-10-12	others	positive	positive	negative	negative	poultry slaughter and processing plants	Deqing	peripheral urban areas
2017-10-12	poultry drinking water	negative	negative	negative	negative	poultry slaughter and processing plants	Deqing	peripheral urban areas
2017-10-12	Swab specimens from the surface of cages	negative	negative	negative	negative	poultry slaughter and processing plants	Deqing	peripheral urban areas
2017-10-12	poultry drinking water	positive	negative	negative	positive	poultry slaughter and processing plants	Deqing	peripheral urban areas
2017-10-12	Swab specimens from the surface of cages	positive	negative	negative	negative	poultry slaughter and processing plants	Deqing	peripheral urban areas
2017-10-12	fecal specimens	negative	negative	negative	negative	Areas where free - range poultry farmers are concentrated	Deqing	peripheral urban areas
2017-10-12	fecal specimens	negative	negative	negative	negative	Areas where free - range poultry farmers are concentrated	Deqing	peripheral urban areas
2017-10-12	Swab specimens from the surface of cages	negative	negative	negative	negative	Areas where free - range poultry farmers are concentrated	Deqing	peripheral urban areas
2017-10-12	Swab specimens from the surface of cages	negative	negative	negative	negative	Areas where free - range poultry farmers are concentrated	Deqing	peripheral urban areas
2017-10-12	poultry drinking water	negative	negative	negative	negative	Areas where free - range poultry farmers are concentrated	Deqing	peripheral urban areas
2017-10-23	fecal specimens	negative	negative	negative	negative	Habitats of wild migratory birds	Wuxing	central urban area
2017-10-23	fecal specimens	negative	negative	negative	negative	Habitats of wild migratory birds	Wuxing	central urban area
2017-10-23	fecal specimens	negative	negative	negative	negative	Habitats of wild migratory birds	Wuxing	central urban area
2017-10-23	poultry drinking water	negative	negative	negative	negative	Habitats of wild migratory birds	Wuxing	central urban area
2017-10-23	poultry drinking water	negative	negative	negative	negative	Habitats of wild migratory birds	Wuxing	central urban area
2017-10-23	fecal specimens	negative	negative	negative	negative	Areas where free - range poultry farmers are concentrated	Wuxing	central urban area
2017-10-23	fecal specimens	negative	negative	negative	negative	Areas where free - range poultry farmers are concentrated	Wuxing	central urban area
2017-10-23	fecal specimens	negative	negative	negative	negative	Areas where free - range poultry farmers are concentrated	Wuxing	central urban area
2017-10-23	fecal specimens	negative	negative	negative	negative	Areas where free - range poultry farmers are concentrated	Wuxing	central urban area
2017-10-23	fecal specimens	negative	negative	negative	negative	Areas where free - range poultry farmers are concentrated	Wuxing	central urban area
2017-10-23	fecal specimens	negative	negative	negative	negative	Areas where free - range poultry farmers are concentrated	Wuxing	central urban area
2017-10-23	fecal specimens	negative	negative	negative	negative	Areas where free - range poultry farmers are concentrated	Wuxing	central urban area
2017-10-23	fecal specimens	negative	negative	negative	negative	Areas where free - range poultry farmers are concentrated	Wuxing	central urban area
2017-10-23	fecal specimens	negative	negative	negative	negative	Areas where free - range poultry farmers are concentrated	Wuxing	central urban area
2017-10-23	fecal specimens	negative	negative	negative	negative	Areas where free - range poultry farmers are concentrated	Wuxing	central urban area
2017-10-17	fecal specimens	negative	negative	negative	negative	Large - scale poultry farms (and farmers)	Changxing	peripheral urban areas
2017-10-17	fecal specimens	negative	negative	negative	negative	Large - scale poultry farms (and farmers)	Changxing	peripheral urban areas
2017-10-17	fecal specimens	negative	negative	negative	negative	Large - scale poultry farms (and farmers)	Changxing	peripheral urban areas
2017-10-17	fecal specimens	negative	negative	negative	negative	Large - scale poultry farms (and farmers)	Changxing	peripheral urban areas
2017-10-17	fecal specimens	negative	negative	negative	negative	Large - scale poultry farms (and farmers)	Changxing	peripheral urban areas
2017-10-17	fecal specimens	negative	negative	negative	negative	Large - scale poultry farms (and farmers)	Changxing	peripheral urban areas
2017-10-17	fecal specimens	negative	negative	negative	negative	Large - scale poultry farms (and farmers)	Changxing	peripheral urban areas
2017-10-17	fecal specimens	negative	negative	negative	negative	Large - scale poultry farms (and farmers)	Changxing	peripheral urban areas
2017-10-17	fecal specimens	negative	negative	negative	negative	Large - scale poultry farms (and farmers)	Changxing	peripheral urban areas
2017-10-17	fecal specimens	negative	negative	negative	negative	Large - scale poultry farms (and farmers)	Changxing	peripheral urban areas
2017-10-17	fecal specimens	negative	negative	negative	negative	Large - scale poultry farms (and farmers)	Changxing	peripheral urban areas
2017-10-17	fecal specimens	negative	negative	negative	negative	Large - scale poultry farms (and farmers)	Changxing	peripheral urban areas
2017-10-17	fecal specimens	negative	negative	negative	negative	Large - scale poultry farms (and farmers)	Changxing	peripheral urban areas
2017-10-17	fecal specimens	negative	negative	negative	negative	Large - scale poultry farms (and farmers)	Changxing	peripheral urban areas
2017-10-17	fecal specimens	negative	negative	negative	negative	Large - scale poultry farms (and farmers)	Changxing	peripheral urban areas
2017-10-17	fecal specimens	negative	negative	negative	negative	Large - scale poultry farms (and farmers)	Changxing	peripheral urban areas
2017-10-17	fecal specimens	negative	negative	negative	negative	Large - scale poultry farms (and farmers)	Changxing	peripheral urban areas
2017-10-17	fecal specimens	negative	negative	negative	negative	Large - scale poultry farms (and farmers)	Changxing	peripheral urban areas
2017-10-17	fecal specimens	positive	negative	negative	negative	Large - scale poultry farms (and farmers)	Changxing	peripheral urban areas
2017-10-17	fecal specimens	positive	negative	negative	negative	Large - scale poultry farms (and farmers)	Changxing	peripheral urban areas
2017-10-23	fecal specimens	negative	negative	negative	negative	Large - scale poultry farms (and farmers)	Anji	peripheral urban areas
2017-10-23	fecal specimens	negative	negative	negative	negative	Large - scale poultry farms (and farmers)	Anji	peripheral urban areas
2017-10-23	fecal specimens	negative	negative	negative	negative	Large - scale poultry farms (and farmers)	Anji	peripheral urban areas
2017-10-23	fecal specimens	negative	negative	negative	negative	Large - scale poultry farms (and farmers)	Anji	peripheral urban areas
2017-10-23	fecal specimens	negative	negative	negative	negative	Large - scale poultry farms (and farmers)	Anji	peripheral urban areas
2017-10-23	fecal specimens	negative	negative	negative	negative	Large - scale poultry farms (and farmers)	Anji	peripheral urban areas
2017-10-23	fecal specimens	negative	negative	negative	negative	Large - scale poultry farms (and farmers)	Anji	peripheral urban areas
2017-10-23	fecal specimens	negative	negative	negative	negative	Large - scale poultry farms (and farmers)	Anji	peripheral urban areas
2017-10-23	fecal specimens	positive	negative	negative	negative	Urban and rural live poultry markets	Anji	peripheral urban areas
2017-10-23	fecal specimens	positive	negative	negative	negative	Urban and rural live poultry markets	Anji	peripheral urban areas
2017-10-23	fecal specimens	positive	negative	negative	negative	Urban and rural live poultry markets	Anji	peripheral urban areas
2017-10-23	fecal specimens	positive	negative	negative	negative	poultry slaughter and processing plants	Anji	peripheral urban areas
2017-10-23	fecal specimens	positive	negative	negative	negative	poultry slaughter and processing plants	Anji	peripheral urban areas
2017-10-23	fecal specimens	positive	negative	negative	negative	poultry slaughter and processing plants	Anji	peripheral urban areas
2017-10-23	fecal specimens	negative	negative	negative	negative	poultry slaughter and processing plants	Anji	peripheral urban areas
2017-10-23	fecal specimens	positive	negative	negative	negative	poultry slaughter and processing plants	Anji	peripheral urban areas
2017-10-23	fecal specimens	positive	positive	negative	negative	poultry slaughter and processing plants	Anji	peripheral urban areas
2017-11-07	fecal specimens	negative	negative	negative	negative	Large - scale poultry farms (and farmers)	Changxing	peripheral urban areas
2017-11-07	fecal specimens	negative	negative	negative	negative	Large - scale poultry farms (and farmers)	Changxing	peripheral urban areas
2017-11-07	fecal specimens	negative	negative	negative	negative	Large - scale poultry farms (and farmers)	Changxing	peripheral urban areas
2017-11-07	fecal specimens	negative	negative	negative	negative	Large - scale poultry farms (and farmers)	Changxing	peripheral urban areas
2017-11-07	fecal specimens	negative	negative	negative	negative	Large - scale poultry farms (and farmers)	Changxing	peripheral urban areas
2017-11-07	fecal specimens	negative	negative	negative	negative	Large - scale poultry farms (and farmers)	Changxing	peripheral urban areas
2017-11-07	fecal specimens	negative	negative	negative	negative	Large - scale poultry farms (and farmers)	Changxing	peripheral urban areas
2017-11-07	fecal specimens	negative	negative	negative	negative	Large - scale poultry farms (and farmers)	Changxing	peripheral urban areas
2017-11-07	fecal specimens	negative	negative	negative	negative	Large - scale poultry farms (and farmers)	Changxing	peripheral urban areas
2017-11-07	fecal specimens	negative	negative	negative	negative	Large - scale poultry farms (and farmers)	Changxing	peripheral urban areas
2017-11-07	fecal specimens	negative	negative	negative	negative	Large - scale poultry farms (and farmers)	Changxing	peripheral urban areas
2017-11-07	fecal specimens	negative	negative	negative	negative	Large - scale poultry farms (and farmers)	Changxing	peripheral urban areas
2017-11-07	fecal specimens	negative	negative	negative	negative	Large - scale poultry farms (and farmers)	Changxing	peripheral urban areas
2017-11-07	fecal specimens	negative	negative	negative	negative	Large - scale poultry farms (and farmers)	Changxing	peripheral urban areas
2017-11-07	fecal specimens	negative	negative	negative	negative	Large - scale poultry farms (and farmers)	Changxing	peripheral urban areas
2017-11-07	fecal specimens	negative	negative	negative	negative	Large - scale poultry farms (and farmers)	Changxing	peripheral urban areas
2017-11-07	fecal specimens	negative	negative	negative	negative	Large - scale poultry farms (and farmers)	Changxing	peripheral urban areas
2017-11-07	fecal specimens	negative	negative	negative	negative	Large - scale poultry farms (and farmers)	Changxing	peripheral urban areas
2017-11-07	fecal specimens	negative	negative	negative	negative	Areas where free - range poultry farmers are concentrated	Changxing	peripheral urban areas
2017-11-07	fecal specimens	negative	negative	negative	negative	Areas where free - range poultry farmers are concentrated	Changxing	peripheral urban areas
2017-11-09	fecal specimens	positive	negative	negative	positive	poultry slaughter and processing plants	Deqing	peripheral urban areas
2017-11-09	fecal specimens	negative	negative	negative	negative	poultry slaughter and processing plants	Deqing	peripheral urban areas
2017-11-09	Swab specimens from the surface of cages	negative	negative	negative	negative	poultry slaughter and processing plants	Deqing	peripheral urban areas
2017-11-09	others	negative	negative	negative	negative	poultry slaughter and processing plants	Deqing	peripheral urban areas
2017-11-09	fecal specimens	negative	negative	negative	negative	poultry slaughter and processing plants	Deqing	peripheral urban areas
2017-11-09	fecal specimens	negative	negative	negative	negative	poultry slaughter and processing plants	Deqing	peripheral urban areas
2017-11-09	Swab specimens from the surface of cages	negative	negative	negative	negative	poultry slaughter and processing plants	Deqing	peripheral urban areas
2017-11-09	others	negative	negative	negative	negative	poultry slaughter and processing plants	Deqing	peripheral urban areas
2017-11-09	fecal specimens	negative	negative	negative	negative	poultry slaughter and processing plants	Deqing	peripheral urban areas
2017-11-09	fecal specimens	negative	negative	negative	negative	poultry slaughter and processing plants	Deqing	peripheral urban areas
2017-11-09	Swab specimens from the surface of cages	negative	negative	negative	negative	poultry slaughter and processing plants	Deqing	peripheral urban areas
2017-11-09	others	negative	negative	negative	negative	poultry slaughter and processing plants	Deqing	peripheral urban areas
2017-11-09	fecal specimens	negative	negative	negative	negative	Areas where free - range poultry farmers are concentrated	Deqing	peripheral urban areas
2017-11-09	fecal specimens	negative	negative	negative	negative	Areas where free - range poultry farmers are concentrated	Deqing	peripheral urban areas
2017-11-09	others	negative	negative	negative	negative	Areas where free - range poultry farmers are concentrated	Deqing	peripheral urban areas
2017-11-09	Swab specimens from the surface of cages	negative	negative	negative	negative	Areas where free - range poultry farmers are concentrated	Deqing	peripheral urban areas
2017-11-14	fecal specimens	positive	negative	negative	negative	Urban and rural live poultry markets	Nanxun	central urban area
2017-11-14	fecal specimens	positive	negative	negative	negative	Urban and rural live poultry markets	Nanxun	central urban area
2017-11-14	fecal specimens	negative	negative	negative	negative	Urban and rural live poultry markets	Nanxun	central urban area
2017-11-14	fecal specimens	positive	negative	negative	negative	Urban and rural live poultry markets	Nanxun	central urban area
2017-11-14	fecal specimens	negative	negative	negative	negative	Urban and rural live poultry markets	Nanxun	central urban area
2017-11-14	fecal specimens	negative	negative	negative	negative	Urban and rural live poultry markets	Nanxun	central urban area
2017-11-14	fecal specimens	negative	negative	negative	negative	Urban and rural live poultry markets	Nanxun	central urban area
2017-11-14	fecal specimens	negative	negative	negative	negative	Urban and rural live poultry markets	Nanxun	central urban area
2017-11-14	fecal specimens	negative	negative	negative	negative	Urban and rural live poultry markets	Nanxun	central urban area
2017-11-14	fecal specimens	positive	negative	negative	negative	Urban and rural live poultry markets	Nanxun	central urban area
2017-11-14	fecal specimens	negative	negative	negative	negative	Urban and rural live poultry markets	Nanxun	central urban area
2017-11-14	fecal specimens	negative	negative	negative	negative	Urban and rural live poultry markets	Nanxun	central urban area
2017-11-14	fecal specimens	negative	negative	negative	negative	Urban and rural live poultry markets	Nanxun	central urban area
2017-11-14	fecal specimens	negative	negative	negative	negative	Areas where free - range poultry farmers are concentrated	Nanxun	central urban area
2017-11-14	fecal specimens	negative	negative	negative	negative	Areas where free - range poultry farmers are concentrated	Nanxun	central urban area
2017-11-14	fecal specimens	negative	negative	negative	negative	Areas where free - range poultry farmers are concentrated	Nanxun	central urban area
2017-11-14	fecal specimens	negative	negative	negative	negative	Areas where free - range poultry farmers are concentrated	Nanxun	central urban area
2017-11-14	fecal specimens	negative	negative	negative	negative	Areas where free - range poultry farmers are concentrated	Nanxun	central urban area
2017-11-21	fecal specimens	negative	negative	negative	negative	Habitats of wild migratory birds	Wuxing	central urban area
2017-11-21	fecal specimens	negative	negative	negative	negative	Habitats of wild migratory birds	Wuxing	central urban area
2017-11-21	fecal specimens	negative	negative	negative	negative	Habitats of wild migratory birds	Wuxing	central urban area
2017-11-21	poultry drinking water	negative	negative	negative	negative	Habitats of wild migratory birds	Wuxing	central urban area
2017-11-21	poultry drinking water	negative	negative	negative	negative	Habitats of wild migratory birds	Wuxing	central urban area
2017-11-21	fecal specimens	negative	negative	negative	negative	Areas where free - range poultry farmers are concentrated	Wuxing	central urban area
2017-11-21	fecal specimens	negative	negative	negative	negative	Areas where free - range poultry farmers are concentrated	Wuxing	central urban area
2017-11-21	fecal specimens	negative	negative	negative	negative	Areas where free - range poultry farmers are concentrated	Wuxing	central urban area
2017-11-21	fecal specimens	negative	negative	negative	negative	Areas where free - range poultry farmers are concentrated	Wuxing	central urban area
2017-11-21	fecal specimens	negative	negative	negative	negative	Areas where free - range poultry farmers are concentrated	Wuxing	central urban area
2017-11-21	fecal specimens	negative	negative	negative	negative	Areas where free - range poultry farmers are concentrated	Wuxing	central urban area
2017-11-21	fecal specimens	negative	negative	negative	negative	Areas where free - range poultry farmers are concentrated	Wuxing	central urban area
2017-11-21	fecal specimens	negative	negative	negative	negative	Areas where free - range poultry farmers are concentrated	Wuxing	central urban area
2017-11-21	fecal specimens	negative	negative	negative	negative	Areas where free - range poultry farmers are concentrated	Wuxing	central urban area
2017-11-21	fecal specimens	negative	negative	negative	negative	Areas where free - range poultry farmers are concentrated	Wuxing	central urban area
2017-11-20	fecal specimens	negative	negative	negative	negative	Large - scale poultry farms (and farmers)	Anji	peripheral urban areas
2017-11-20	fecal specimens	negative	negative	negative	negative	Large - scale poultry farms (and farmers)	Anji	peripheral urban areas
2017-11-20	fecal specimens	negative	negative	negative	negative	Large - scale poultry farms (and farmers)	Anji	peripheral urban areas
2017-11-20	fecal specimens	negative	negative	negative	negative	Large - scale poultry farms (and farmers)	Anji	peripheral urban areas
2017-11-20	fecal specimens	negative	negative	negative	negative	poultry slaughter and processing plants	Anji	peripheral urban areas
2017-11-20	fecal specimens	negative	negative	negative	negative	poultry slaughter and processing plants	Anji	peripheral urban areas
2017-11-20	fecal specimens	positive	negative	negative	negative	poultry slaughter and processing plants	Anji	peripheral urban areas
2017-11-20	fecal specimens	positive	negative	positive	positive	poultry slaughter and processing plants	Anji	peripheral urban areas
2017-11-20	fecal specimens	positive	negative	positive	positive	poultry slaughter and processing plants	Anji	peripheral urban areas
2017-11-20	Swab specimens from the surface of cages	negative	negative	negative	negative	poultry slaughter and processing plants	Anji	peripheral urban areas
2017-11-20	fecal specimens	positive	negative	negative	negative	poultry slaughter and processing plants	Anji	peripheral urban areas
2017-11-20	fecal specimens	positive	negative	negative	negative	poultry slaughter and processing plants	Anji	peripheral urban areas
2017-11-20	fecal specimens	negative	negative	negative	negative	poultry slaughter and processing plants	Anji	peripheral urban areas
2017-11-20	fecal specimens	negative	negative	negative	negative	poultry slaughter and processing plants	Anji	peripheral urban areas
2017-11-20	fecal specimens	positive	negative	negative	negative	poultry slaughter and processing plants	Anji	peripheral urban areas
2017-11-20	fecal specimens	positive	negative	negative	negative	poultry slaughter and processing plants	Anji	peripheral urban areas
2017-11-20	fecal specimens	positive	negative	negative	negative	Urban and rural live poultry markets	Anji	peripheral urban areas
2017-11-20	fecal specimens	positive	negative	negative	negative	Urban and rural live poultry markets	Anji	peripheral urban areas
2017-11-20	fecal specimens	positive	negative	negative	negative	Urban and rural live poultry markets	Anji	peripheral urban areas
2017-11-20	fecal specimens	positive	negative	negative	negative	Urban and rural live poultry markets	Anji	peripheral urban areas
2017-11-21	fecal specimens	negative	negative	negative	negative	Areas where free - range poultry farmers are concentrated	Nanxun	central urban area
2017-11-21	fecal specimens	negative	negative	negative	negative	Areas where free - range poultry farmers are concentrated	Nanxun	central urban area
2017-11-21	fecal specimens	negative	negative	negative	negative	Areas where free - range poultry farmers are concentrated	Nanxun	central urban area
2017-11-21	fecal specimens	negative	negative	negative	negative	Areas where free - range poultry farmers are concentrated	Nanxun	central urban area
2017-11-21	fecal specimens	negative	negative	negative	negative	Areas where free - range poultry farmers are concentrated	Nanxun	central urban area
2017-11-21	fecal specimens	negative	negative	negative	negative	Areas where free - range poultry farmers are concentrated	Nanxun	central urban area
2017-11-21	fecal specimens	negative	negative	negative	negative	Areas where free - range poultry farmers are concentrated	Nanxun	central urban area
2017-11-21	fecal specimens	negative	negative	negative	negative	Urban and rural live poultry markets	Nanxun	central urban area
2017-11-21	fecal specimens	negative	negative	negative	negative	Urban and rural live poultry markets	Nanxun	central urban area
2017-11-21	fecal specimens	negative	negative	negative	negative	Urban and rural live poultry markets	Nanxun	central urban area
2017-11-21	fecal specimens	negative	negative	negative	negative	Urban and rural live poultry markets	Nanxun	central urban area
2017-11-21	fecal specimens	negative	negative	negative	negative	Urban and rural live poultry markets	Nanxun	central urban area
2017-12-05	fecal specimens	negative	negative	negative	negative	Large - scale poultry farms (and farmers)	Changxing	peripheral urban areas
2017-12-05	fecal specimens	negative	negative	negative	negative	Large - scale poultry farms (and farmers)	Changxing	peripheral urban areas
2017-12-05	fecal specimens	negative	negative	negative	negative	Large - scale poultry farms (and farmers)	Changxing	peripheral urban areas
2017-12-05	fecal specimens	negative	negative	negative	negative	Large - scale poultry farms (and farmers)	Changxing	peripheral urban areas
2017-12-05	fecal specimens	negative	negative	negative	negative	Large - scale poultry farms (and farmers)	Changxing	peripheral urban areas
2017-12-05	fecal specimens	negative	negative	negative	negative	Large - scale poultry farms (and farmers)	Changxing	peripheral urban areas
2017-12-05	fecal specimens	negative	negative	negative	negative	Large - scale poultry farms (and farmers)	Changxing	peripheral urban areas
2017-12-05	fecal specimens	negative	negative	negative	negative	Large - scale poultry farms (and farmers)	Changxing	peripheral urban areas
2017-12-05	fecal specimens	negative	negative	negative	negative	Large - scale poultry farms (and farmers)	Changxing	peripheral urban areas
2017-12-05	fecal specimens	negative	negative	negative	negative	Large - scale poultry farms (and farmers)	Changxing	peripheral urban areas
2017-12-05	fecal specimens	negative	negative	negative	negative	Large - scale poultry farms (and farmers)	Changxing	peripheral urban areas
2017-12-05	fecal specimens	negative	negative	negative	negative	Large - scale poultry farms (and farmers)	Changxing	peripheral urban areas
2017-12-05	fecal specimens	negative	negative	negative	negative	Large - scale poultry farms (and farmers)	Changxing	peripheral urban areas
2017-12-05	fecal specimens	negative	negative	negative	negative	Large - scale poultry farms (and farmers)	Changxing	peripheral urban areas
2017-12-05	fecal specimens	negative	negative	negative	negative	Large - scale poultry farms (and farmers)	Changxing	peripheral urban areas
2017-12-05	fecal specimens	negative	negative	negative	negative	Large - scale poultry farms (and farmers)	Changxing	peripheral urban areas
2017-12-05	fecal specimens	negative	negative	negative	negative	Large - scale poultry farms (and farmers)	Changxing	peripheral urban areas
2017-12-05	fecal specimens	negative	negative	negative	negative	Large - scale poultry farms (and farmers)	Changxing	peripheral urban areas
2017-12-05	fecal specimens	negative	negative	negative	negative	Large - scale poultry farms (and farmers)	Changxing	peripheral urban areas
2017-12-05	fecal specimens	negative	negative	negative	negative	Large - scale poultry farms (and farmers)	Changxing	peripheral urban areas
2017-12-05	fecal specimens	negative	negative	negative	negative	Areas where free - range poultry farmers are concentrated	Changxing	peripheral urban areas
2017-12-05	fecal specimens	negative	negative	negative	negative	poultry slaughter and processing plants	Deqing	peripheral urban areas
2017-12-05	fecal specimens	negative	negative	negative	negative	poultry slaughter and processing plants	Deqing	peripheral urban areas
2017-12-05	others	positive	negative	negative	positive	poultry slaughter and processing plants	Deqing	peripheral urban areas
2017-12-05	fecal specimens	positive	negative	negative	negative	poultry slaughter and processing plants	Deqing	peripheral urban areas
2017-12-05	Swab specimens from the surface of cages	positive	negative	negative	positive	poultry slaughter and processing plants	Deqing	peripheral urban areas
2017-12-05	others	negative	negative	negative	negative	poultry slaughter and processing plants	Deqing	peripheral urban areas
2017-12-05	fecal specimens	positive	negative	negative	positive	poultry slaughter and processing plants	Deqing	peripheral urban areas
2017-12-05	fecal specimens	negative	negative	negative	negative	poultry slaughter and processing plants	Deqing	peripheral urban areas
2017-12-05	others	negative	negative	negative	negative	poultry slaughter and processing plants	Deqing	peripheral urban areas
2017-12-05	fecal specimens	negative	negative	negative	negative	poultry slaughter and processing plants	Deqing	peripheral urban areas
2017-12-05	Sewage from poultry cleaning	positive	negative	negative	negative	poultry slaughter and processing plants	Deqing	peripheral urban areas
2017-12-05	others	negative	negative	negative	negative	poultry slaughter and processing plants	Deqing	peripheral urban areas
2017-12-05	others	negative	negative	negative	negative	Areas where free - range poultry farmers are concentrated	Deqing	peripheral urban areas
2017-12-05	Swab specimens from the surface of cages	negative	negative	negative	negative	Areas where free - range poultry farmers are concentrated	Deqing	peripheral urban areas
2017-12-05	fecal specimens	negative	negative	negative	negative	Areas where free - range poultry farmers are concentrated	Deqing	peripheral urban areas
2017-12-05	fecal specimens	negative	negative	negative	negative	Areas where free - range poultry farmers are concentrated	Deqing	peripheral urban areas
2017-12-19	fecal specimens	negative	negative	negative	negative	Large - scale poultry farms (and farmers)	Anji	peripheral urban areas
2017-12-19	fecal specimens	negative	negative	negative	negative	Large - scale poultry farms (and farmers)	Anji	peripheral urban areas
2017-12-19	fecal specimens	negative	negative	negative	negative	Large - scale poultry farms (and farmers)	Anji	peripheral urban areas
2017-12-19	fecal specimens	negative	negative	negative	negative	Large - scale poultry farms (and farmers)	Anji	peripheral urban areas
2017-12-19	fecal specimens	negative	negative	negative	negative	Large - scale poultry farms (and farmers)	Anji	peripheral urban areas
2017-12-19	fecal specimens	negative	negative	negative	negative	Large - scale poultry farms (and farmers)	Anji	peripheral urban areas
2017-12-19	fecal specimens	positive	negative	negative	positive	poultry slaughter and processing plants	Anji	peripheral urban areas
2017-12-19	fecal specimens	positive	negative	negative	negative	poultry slaughter and processing plants	Anji	peripheral urban areas
2017-12-19	fecal specimens	positive	negative	negative	positive	poultry slaughter and processing plants	Anji	peripheral urban areas
2017-12-19	fecal specimens	positive	negative	negative	positive	poultry slaughter and processing plants	Anji	peripheral urban areas
2017-12-19	fecal specimens	positive	negative	negative	positive	poultry slaughter and processing plants	Anji	peripheral urban areas
2017-12-19	fecal specimens	positive	negative	negative	positive	poultry slaughter and processing plants	Anji	peripheral urban areas
2017-12-19	fecal specimens	positive	negative	negative	positive	poultry slaughter and processing plants	Anji	peripheral urban areas
2017-12-19	fecal specimens	positive	negative	negative	positive	poultry slaughter and processing plants	Anji	peripheral urban areas
2017-12-19	fecal specimens	positive	negative	negative	positive	poultry slaughter and processing plants	Anji	peripheral urban areas
2017-12-19	fecal specimens	positive	negative	negative	positive	poultry slaughter and processing plants	Anji	peripheral urban areas
2017-12-19	fecal specimens	positive	negative	negative	positive	poultry slaughter and processing plants	Anji	peripheral urban areas
2017-12-19	Swab specimens from the surface of cages	positive	negative	negative	positive	poultry slaughter and processing plants	Anji	peripheral urban areas
2017-12-21	fecal specimens	negative	negative	negative	negative	Urban and rural live poultry markets	Nanxun	central urban area
2017-12-21	fecal specimens	positive	negative	negative	positive	Urban and rural live poultry markets	Nanxun	central urban area
2017-12-21	fecal specimens	negative	negative	negative	negative	Urban and rural live poultry markets	Nanxun	central urban area
2017-12-21	fecal specimens	positive	negative	negative	positive	Urban and rural live poultry markets	Nanxun	central urban area
2017-12-21	fecal specimens	positive	negative	negative	positive	Urban and rural live poultry markets	Nanxun	central urban area
2017-12-21	fecal specimens	negative	negative	negative	negative	Urban and rural live poultry markets	Nanxun	central urban area
2017-12-21	fecal specimens	negative	negative	negative	negative	Urban and rural live poultry markets	Nanxun	central urban area
2017-12-21	fecal specimens	negative	negative	negative	negative	Urban and rural live poultry markets	Nanxun	central urban area
2017-12-21	fecal specimens	negative	negative	negative	negative	Urban and rural live poultry markets	Nanxun	central urban area
2017-12-21	fecal specimens	negative	negative	negative	negative	Urban and rural live poultry markets	Nanxun	central urban area
2017-12-21	fecal specimens	negative	negative	negative	negative	Urban and rural live poultry markets	Nanxun	central urban area
2017-12-21	fecal specimens	negative	negative	negative	negative	Urban and rural live poultry markets	Nanxun	central urban area
2017-12-21	fecal specimens	negative	negative	negative	negative	Urban and rural live poultry markets	Nanxun	central urban area
2017-12-21	fecal specimens	positive	negative	negative	negative	Urban and rural live poultry markets	Nanxun	central urban area
2017-12-25	fecal specimens	negative	negative	negative	negative	Habitats of wild migratory birds	Wuxing	central urban area
2017-12-25	fecal specimens	negative	negative	negative	negative	Habitats of wild migratory birds	Wuxing	central urban area
2017-12-25	fecal specimens	negative	negative	negative	negative	Habitats of wild migratory birds	Wuxing	central urban area
2017-12-25	poultry drinking water	negative	negative	negative	negative	Habitats of wild migratory birds	Wuxing	central urban area
2017-12-25	poultry drinking water	negative	negative	negative	negative	Habitats of wild migratory birds	Wuxing	central urban area
2017-12-25	fecal specimens	negative	negative	negative	negative	Areas where free - range poultry farmers are concentrated	Wuxing	central urban area
2017-12-25	fecal specimens	negative	negative	negative	negative	Areas where free - range poultry farmers are concentrated	Wuxing	central urban area
2017-12-25	fecal specimens	negative	negative	negative	negative	Areas where free - range poultry farmers are concentrated	Wuxing	central urban area
2017-12-25	fecal specimens	negative	negative	negative	negative	Areas where free - range poultry farmers are concentrated	Wuxing	central urban area
2017-12-25	fecal specimens	negative	negative	negative	negative	Areas where free - range poultry farmers are concentrated	Wuxing	central urban area
2017-12-25	fecal specimens	negative	negative	negative	negative	Areas where free - range poultry farmers are concentrated	Wuxing	central urban area
2017-12-25	fecal specimens	negative	negative	negative	negative	Areas where free - range poultry farmers are concentrated	Wuxing	central urban area
2017-12-25	fecal specimens	negative	negative	negative	negative	Areas where free - range poultry farmers are concentrated	Wuxing	central urban area
2017-12-25	fecal specimens	negative	negative	negative	negative	Areas where free - range poultry farmers are concentrated	Wuxing	central urban area
2017-12-25	fecal specimens	negative	negative	negative	negative	Areas where free - range poultry farmers are concentrated	Wuxing	central urban area
2018-01-08	fecal specimens	positive	negative	negative	negative	poultry slaughter and processing plants	Deqing	peripheral urban areas
2018-01-08	fecal specimens	positive	positive	negative	positive	poultry slaughter and processing plants	Deqing	peripheral urban areas
2018-01-08	Swab specimens from the surface of cages	positive	negative	negative	positive	poultry slaughter and processing plants	Deqing	peripheral urban areas
2018-01-08	others	positive	negative	negative	negative	poultry slaughter and processing plants	Deqing	peripheral urban areas
2018-01-08	fecal specimens	positive	negative	negative	positive	poultry slaughter and processing plants	Deqing	peripheral urban areas
2018-01-08	fecal specimens	positive	negative	negative	positive	poultry slaughter and processing plants	Deqing	peripheral urban areas
2018-01-08	Swab specimens from the surface of cages	positive	negative	negative	positive	poultry slaughter and processing plants	Deqing	peripheral urban areas
2018-01-08	others	positive	negative	negative	positive	poultry slaughter and processing plants	Deqing	peripheral urban areas
2018-01-08	others	positive	negative	negative	positive	poultry slaughter and processing plants	Deqing	peripheral urban areas
2018-01-08	Swab specimens from the surface of cages	positive	negative	negative	positive	poultry slaughter and processing plants	Deqing	peripheral urban areas
2018-01-08	others	positive	negative	negative	positive	poultry slaughter and processing plants	Deqing	peripheral urban areas
2018-01-08	others	positive	negative	negative	positive	poultry slaughter and processing plants	Deqing	peripheral urban areas
2018-01-08	fecal specimens	negative	negative	negative	negative	Large - scale poultry farms (and farmers)	Deqing	peripheral urban areas
2018-01-08	fecal specimens	negative	negative	negative	negative	Large - scale poultry farms (and farmers)	Deqing	peripheral urban areas
2018-01-08	others	positive	negative	negative	negative	Large - scale poultry farms (and farmers)	Deqing	peripheral urban areas
2018-01-08	Sewage from poultry cleaning	positive	negative	negative	negative	Large - scale poultry farms (and farmers)	Deqing	peripheral urban areas
2018-01-10	fecal specimens	negative	negative	negative	negative	Large - scale poultry farms (and farmers)	Changxing	peripheral urban areas
2018-01-10	fecal specimens	negative	negative	negative	negative	Large - scale poultry farms (and farmers)	Changxing	peripheral urban areas
2018-01-10	fecal specimens	negative	negative	negative	negative	Large - scale poultry farms (and farmers)	Changxing	peripheral urban areas
2018-01-10	fecal specimens	negative	negative	negative	negative	Large - scale poultry farms (and farmers)	Changxing	peripheral urban areas
2018-01-10	fecal specimens	negative	negative	negative	negative	Large - scale poultry farms (and farmers)	Changxing	peripheral urban areas
2018-01-10	fecal specimens	negative	negative	negative	negative	Large - scale poultry farms (and farmers)	Changxing	peripheral urban areas
2018-01-10	fecal specimens	negative	negative	negative	negative	Large - scale poultry farms (and farmers)	Changxing	peripheral urban areas
2018-01-10	fecal specimens	negative	negative	negative	negative	Large - scale poultry farms (and farmers)	Changxing	peripheral urban areas
2018-01-10	fecal specimens	negative	negative	negative	negative	Large - scale poultry farms (and farmers)	Changxing	peripheral urban areas
2018-01-10	fecal specimens	negative	negative	negative	negative	Large - scale poultry farms (and farmers)	Changxing	peripheral urban areas
2018-01-10	fecal specimens	negative	negative	negative	negative	Large - scale poultry farms (and farmers)	Changxing	peripheral urban areas
2018-01-10	fecal specimens	negative	negative	negative	negative	Large - scale poultry farms (and farmers)	Changxing	peripheral urban areas
2018-01-10	fecal specimens	negative	negative	negative	negative	Large - scale poultry farms (and farmers)	Changxing	peripheral urban areas
2018-01-10	fecal specimens	negative	negative	negative	negative	Large - scale poultry farms (and farmers)	Changxing	peripheral urban areas
2018-01-10	fecal specimens	negative	negative	negative	negative	Large - scale poultry farms (and farmers)	Changxing	peripheral urban areas
2018-01-10	fecal specimens	negative	negative	negative	negative	Large - scale poultry farms (and farmers)	Changxing	peripheral urban areas
2018-01-10	fecal specimens	negative	negative	negative	negative	Large - scale poultry farms (and farmers)	Changxing	peripheral urban areas
2018-01-10	fecal specimens	negative	negative	negative	negative	Large - scale poultry farms (and farmers)	Changxing	peripheral urban areas
2018-01-10	fecal specimens	negative	negative	negative	negative	Large - scale poultry farms (and farmers)	Changxing	peripheral urban areas
2018-01-10	fecal specimens	negative	negative	negative	negative	Large - scale poultry farms (and farmers)	Changxing	peripheral urban areas
2018-01-10	fecal specimens	negative	negative	negative	negative	Large - scale poultry farms (and farmers)	Changxing	peripheral urban areas
2018-01-10	fecal specimens	negative	negative	negative	negative	Areas where free - range poultry farmers are concentrated	Changxing	peripheral urban areas
2018-01-17	fecal specimens	negative	negative	negative	negative	Urban and rural live poultry markets	Nanxun	central urban area
2018-01-17	fecal specimens	negative	negative	negative	negative	Urban and rural live poultry markets	Nanxun	central urban area
2018-01-17	fecal specimens	negative	negative	negative	negative	Urban and rural live poultry markets	Nanxun	central urban area
2018-01-17	fecal specimens	negative	negative	negative	negative	Urban and rural live poultry markets	Nanxun	central urban area
2018-01-17	fecal specimens	negative	negative	negative	negative	Urban and rural live poultry markets	Nanxun	central urban area
2018-01-17	fecal specimens	negative	negative	negative	negative	Urban and rural live poultry markets	Nanxun	central urban area
2018-01-17	fecal specimens	positive	negative	negative	negative	Urban and rural live poultry markets	Nanxun	central urban area
2018-01-17	fecal specimens	negative	negative	negative	negative	Urban and rural live poultry markets	Nanxun	central urban area
2018-01-17	fecal specimens	negative	negative	negative	negative	Urban and rural live poultry markets	Nanxun	central urban area
2018-01-17	fecal specimens	negative	negative	negative	negative	Urban and rural live poultry markets	Nanxun	central urban area
2018-01-17	fecal specimens	positive	negative	negative	negative	Urban and rural live poultry markets	Nanxun	central urban area
2018-01-17	fecal specimens	positive	negative	negative	negative	Urban and rural live poultry markets	Nanxun	central urban area
2018-01-17	fecal specimens	positive	negative	negative	negative	Urban and rural live poultry markets	Nanxun	central urban area
2018-01-17	fecal specimens	negative	negative	negative	negative	Urban and rural live poultry markets	Nanxun	central urban area
2018-01-17	fecal specimens	positive	negative	negative	negative	Urban and rural live poultry markets	Nanxun	central urban area
2018-01-15	fecal specimens	negative	negative	negative	negative	Large - scale poultry farms (and farmers)	Anji	peripheral urban areas
2018-01-15	fecal specimens	negative	negative	negative	negative	Large - scale poultry farms (and farmers)	Anji	peripheral urban areas
2018-01-15	fecal specimens	negative	negative	negative	negative	Large - scale poultry farms (and farmers)	Anji	peripheral urban areas
2018-01-15	Swab specimens from the surface of cages	negative	negative	negative	negative	Large - scale poultry farms (and farmers)	Anji	peripheral urban areas
2018-01-15	fecal specimens	negative	negative	negative	negative	Large - scale poultry farms (and farmers)	Anji	peripheral urban areas
2018-01-15	fecal specimens	negative	negative	negative	negative	Large - scale poultry farms (and farmers)	Anji	peripheral urban areas
2018-01-15	fecal specimens	negative	negative	negative	negative	Areas where free - range poultry farmers are concentrated	Anji	peripheral urban areas
2018-01-15	fecal specimens	negative	negative	negative	negative	Areas where free - range poultry farmers are concentrated	Anji	peripheral urban areas
2018-01-15	fecal specimens	positive	negative	negative	negative	Urban and rural live poultry markets	Anji	peripheral urban areas
2018-01-15	fecal specimens	positive	negative	negative	negative	Urban and rural live poultry markets	Anji	peripheral urban areas
2018-01-15	fecal specimens	positive	negative	negative	negative	Urban and rural live poultry markets	Anji	peripheral urban areas
2018-01-15	fecal specimens	positive	negative	negative	negative	Urban and rural live poultry markets	Anji	peripheral urban areas
2018-01-15	fecal specimens	positive	negative	negative	negative	Urban and rural live poultry markets	Anji	peripheral urban areas
2018-01-15	fecal specimens	negative	negative	negative	negative	Urban and rural live poultry markets	Anji	peripheral urban areas
2018-01-15	fecal specimens	negative	negative	negative	negative	Urban and rural live poultry markets	Anji	peripheral urban areas
2018-01-15	fecal specimens	positive	positive	negative	negative	Urban and rural live poultry markets	Anji	peripheral urban areas
2018-01-15	fecal specimens	positive	positive	negative	negative	Urban and rural live poultry markets	Anji	peripheral urban areas
2018-01-15	Swab specimens from the surface of cages	positive	negative	negative	positive	Urban and rural live poultry markets	Anji	peripheral urban areas
2018-01-22	fecal specimens	negative	negative	negative	negative	Habitats of wild migratory birds	Wuxing	central urban area
2018-01-22	fecal specimens	negative	negative	negative	negative	Habitats of wild migratory birds	Wuxing	central urban area
2018-01-22	fecal specimens	negative	negative	negative	negative	Habitats of wild migratory birds	Wuxing	central urban area
2018-01-22	poultry drinking water	negative	negative	negative	negative	Habitats of wild migratory birds	Wuxing	central urban area
2018-01-22	poultry drinking water	negative	negative	negative	negative	Habitats of wild migratory birds	Wuxing	central urban area
2018-01-22	fecal specimens	negative	negative	negative	negative	Areas where free - range poultry farmers are concentrated	Wuxing	central urban area
2018-01-22	fecal specimens	negative	negative	negative	negative	Areas where free - range poultry farmers are concentrated	Wuxing	central urban area
2018-01-22	fecal specimens	negative	negative	negative	negative	Areas where free - range poultry farmers are concentrated	Wuxing	central urban area
2018-01-22	fecal specimens	negative	negative	negative	negative	Areas where free - range poultry farmers are concentrated	Wuxing	central urban area
2018-01-22	fecal specimens	negative	negative	negative	negative	Areas where free - range poultry farmers are concentrated	Wuxing	central urban area
2018-01-22	fecal specimens	negative	negative	negative	negative	Areas where free - range poultry farmers are concentrated	Wuxing	central urban area
2018-01-22	fecal specimens	negative	negative	negative	negative	Areas where free - range poultry farmers are concentrated	Wuxing	central urban area
2018-01-22	fecal specimens	negative	negative	negative	negative	Areas where free - range poultry farmers are concentrated	Wuxing	central urban area
2018-01-22	fecal specimens	negative	negative	negative	negative	Areas where free - range poultry farmers are concentrated	Wuxing	central urban area
2018-01-22	fecal specimens	negative	negative	negative	negative	Areas where free - range poultry farmers are concentrated	Wuxing	central urban area
2018-02-06	fecal specimens	negative	negative	negative	negative	Large - scale poultry farms (and farmers)	Anji	peripheral urban areas
2018-02-06	fecal specimens	negative	negative	negative	negative	Large - scale poultry farms (and farmers)	Anji	peripheral urban areas
2018-02-06	fecal specimens	negative	negative	negative	negative	Large - scale poultry farms (and farmers)	Anji	peripheral urban areas
2018-02-06	fecal specimens	negative	negative	negative	negative	Large - scale poultry farms (and farmers)	Anji	peripheral urban areas
2018-02-06	fecal specimens	negative	negative	negative	negative	Areas where free - range poultry farmers are concentrated	Anji	peripheral urban areas
2018-02-06	fecal specimens	negative	negative	negative	negative	Areas where free - range poultry farmers are concentrated	Anji	peripheral urban areas
2018-02-06	fecal specimens	negative	negative	negative	negative	Urban and rural live poultry markets	Anji	peripheral urban areas
2018-02-06	fecal specimens	negative	negative	negative	negative	Urban and rural live poultry markets	Anji	peripheral urban areas
2018-02-06	fecal specimens	negative	negative	negative	negative	Urban and rural live poultry markets	Anji	peripheral urban areas
2018-02-06	fecal specimens	positive	negative	negative	negative	Urban and rural live poultry markets	Anji	peripheral urban areas
2018-02-06	fecal specimens	negative	negative	negative	negative	Urban and rural live poultry markets	Anji	peripheral urban areas
2018-02-06	fecal specimens	positive	negative	negative	negative	Urban and rural live poultry markets	Anji	peripheral urban areas
2018-02-06	fecal specimens	positive	negative	negative	positive	Urban and rural live poultry markets	Anji	peripheral urban areas
2018-02-06	fecal specimens	positive	negative	negative	positive	Urban and rural live poultry markets	Anji	peripheral urban areas
2018-02-06	fecal specimens	positive	negative	negative	positive	Urban and rural live poultry markets	Anji	peripheral urban areas
2018-02-06	fecal specimens	positive	negative	negative	negative	Urban and rural live poultry markets	Anji	peripheral urban areas
2018-02-06	fecal specimens	positive	negative	negative	negative	Urban and rural live poultry markets	Anji	peripheral urban areas
2018-02-06	fecal specimens	positive	negative	negative	negative	Urban and rural live poultry markets	Anji	peripheral urban areas
2018-02-06 09:00:00	fecal specimens	positive	negative	negative	positive	Areas where free - range poultry farmers are concentrated	Deqing	peripheral urban areas
2018-02-06 09:00:00	others	negative	negative	negative	negative	Areas where free - range poultry farmers are concentrated	Deqing	peripheral urban areas
2018-02-06 09:00:00	poultry drinking water	negative	negative	negative	negative	Areas where free - range poultry farmers are concentrated	Deqing	peripheral urban areas
2018-02-06 09:00:00	others	negative	negative	negative	negative	Areas where free - range poultry farmers are concentrated	Deqing	peripheral urban areas
2018-02-06 09:30:00	fecal specimens	negative	negative	negative	negative	poultry slaughter and processing plants	Deqing	peripheral urban areas
2018-02-06 09:30:00	Swab specimens from the surface of cages	negative	negative	negative	negative	poultry slaughter and processing plants	Deqing	peripheral urban areas
2018-02-06 09:30:00	others	negative	negative	negative	negative	poultry slaughter and processing plants	Deqing	peripheral urban areas
2018-02-06 09:30:00	others	negative	negative	negative	negative	poultry slaughter and processing plants	Deqing	peripheral urban areas
2018-02-06 09:30:00	others	negative	negative	negative	negative	poultry slaughter and processing plants	Deqing	peripheral urban areas
2018-02-06 09:30:00	fecal specimens	negative	negative	negative	negative	poultry slaughter and processing plants	Deqing	peripheral urban areas
2018-02-06 09:30:00	others	negative	negative	negative	negative	poultry slaughter and processing plants	Deqing	peripheral urban areas
2018-02-06 09:30:00	others	negative	negative	negative	negative	poultry slaughter and processing plants	Deqing	peripheral urban areas
2018-02-06 09:30:00	others	negative	negative	negative	negative	poultry slaughter and processing plants	Deqing	peripheral urban areas
2018-02-06 09:30:00	others	negative	negative	negative	negative	poultry slaughter and processing plants	Deqing	peripheral urban areas
2018-02-06 09:30:00	others	positive	negative	negative	positive	poultry slaughter and processing plants	Deqing	peripheral urban areas
2018-02-06 09:30:00	Sewage from poultry cleaning	positive	negative	negative	positive	poultry slaughter and processing plants	Deqing	peripheral urban areas
2018-02-05	fecal specimens	negative	negative	negative	negative	Large - scale poultry farms (and farmers)	Changxing	peripheral urban areas
2018-02-05	fecal specimens	negative	negative	negative	negative	Large - scale poultry farms (and farmers)	Changxing	peripheral urban areas
2018-02-05	fecal specimens	negative	negative	negative	negative	Large - scale poultry farms (and farmers)	Changxing	peripheral urban areas
2018-02-05	fecal specimens	negative	negative	negative	negative	Large - scale poultry farms (and farmers)	Changxing	peripheral urban areas
2018-02-05	fecal specimens	negative	negative	negative	negative	Large - scale poultry farms (and farmers)	Changxing	peripheral urban areas
2018-02-05	fecal specimens	negative	negative	negative	negative	Large - scale poultry farms (and farmers)	Changxing	peripheral urban areas
2018-02-05	fecal specimens	negative	negative	negative	negative	Large - scale poultry farms (and farmers)	Changxing	peripheral urban areas
2018-02-05	fecal specimens	negative	negative	negative	negative	Large - scale poultry farms (and farmers)	Changxing	peripheral urban areas
2018-02-05	fecal specimens	negative	negative	negative	negative	Large - scale poultry farms (and farmers)	Changxing	peripheral urban areas
2018-02-05	fecal specimens	negative	negative	negative	negative	Large - scale poultry farms (and farmers)	Changxing	peripheral urban areas
2018-02-05	fecal specimens	negative	negative	negative	negative	Large - scale poultry farms (and farmers)	Changxing	peripheral urban areas
2018-02-05	fecal specimens	negative	negative	negative	negative	Large - scale poultry farms (and farmers)	Changxing	peripheral urban areas
2018-02-05	fecal specimens	negative	negative	negative	negative	Urban and rural live poultry markets	Changxing	peripheral urban areas
2018-02-05	fecal specimens	negative	negative	negative	negative	Urban and rural live poultry markets	Changxing	peripheral urban areas
2018-02-05	fecal specimens	negative	negative	negative	negative	Urban and rural live poultry markets	Changxing	peripheral urban areas
2018-02-05	fecal specimens	negative	negative	negative	negative	Urban and rural live poultry markets	Changxing	peripheral urban areas
2018-02-05	fecal specimens	negative	negative	negative	negative	Urban and rural live poultry markets	Changxing	peripheral urban areas
2018-02-05	fecal specimens	negative	negative	negative	negative	Urban and rural live poultry markets	Changxing	peripheral urban areas
2018-02-05	fecal specimens	negative	negative	negative	negative	Urban and rural live poultry markets	Changxing	peripheral urban areas
2018-02-05	fecal specimens	negative	negative	negative	negative	Urban and rural live poultry markets	Changxing	peripheral urban areas
2018-02-05	fecal specimens	negative	negative	negative	negative	Urban and rural live poultry markets	Changxing	peripheral urban areas
2018-02-05	fecal specimens	negative	negative	negative	negative	Areas where free - range poultry farmers are concentrated	Changxing	peripheral urban areas
2018-02-24	fecal specimens	positive	negative	negative	positive	Urban and rural live poultry markets	Nanxun	central urban area
2018-02-24	fecal specimens	negative	negative	negative	negative	Urban and rural live poultry markets	Nanxun	central urban area
2018-02-24	fecal specimens	positive	negative	negative	positive	Urban and rural live poultry markets	Nanxun	central urban area
2018-02-24	fecal specimens	negative	negative	negative	negative	Urban and rural live poultry markets	Nanxun	central urban area
2018-02-24	fecal specimens	positive	negative	negative	positive	Urban and rural live poultry markets	Nanxun	central urban area
2018-02-24	fecal specimens	positive	negative	negative	positive	Urban and rural live poultry markets	Nanxun	central urban area
2018-02-24	fecal specimens	negative	negative	negative	negative	Urban and rural live poultry markets	Nanxun	central urban area
2018-02-24	fecal specimens	negative	negative	negative	negative	Urban and rural live poultry markets	Nanxun	central urban area
2018-02-24	fecal specimens	negative	negative	negative	negative	Urban and rural live poultry markets	Nanxun	central urban area
2018-02-24	fecal specimens	negative	negative	negative	negative	Urban and rural live poultry markets	Nanxun	central urban area
2018-02-24	fecal specimens	negative	negative	negative	negative	Areas where free - range poultry farmers are concentrated	Nanxun	central urban area
2018-02-24	fecal specimens	negative	negative	negative	negative	Areas where free - range poultry farmers are concentrated	Nanxun	central urban area
2018-02-24	fecal specimens	negative	negative	negative	negative	Areas where free - range poultry farmers are concentrated	Nanxun	central urban area
2018-02-24	fecal specimens	negative	negative	negative	negative	Areas where free - range poultry farmers are concentrated	Nanxun	central urban area
2018-02-24	fecal specimens	negative	negative	negative	negative	Areas where free - range poultry farmers are concentrated	Nanxun	central urban area
2018-02-26	fecal specimens	negative	negative	negative	negative	Habitats of wild migratory birds	Wuxing	central urban area
2018-02-26	fecal specimens	negative	negative	negative	negative	Habitats of wild migratory birds	Wuxing	central urban area
2018-02-26	fecal specimens	negative	negative	negative	negative	Habitats of wild migratory birds	Wuxing	central urban area
2018-02-26	poultry drinking water	negative	negative	negative	negative	Habitats of wild migratory birds	Wuxing	central urban area
2018-02-26	poultry drinking water	negative	negative	negative	negative	Habitats of wild migratory birds	Wuxing	central urban area
2018-02-26	fecal specimens	negative	negative	negative	negative	Areas where free - range poultry farmers are concentrated	Wuxing	central urban area
2018-02-26	fecal specimens	negative	negative	negative	negative	Areas where free - range poultry farmers are concentrated	Wuxing	central urban area
2018-02-26	fecal specimens	negative	negative	negative	negative	Areas where free - range poultry farmers are concentrated	Wuxing	central urban area
2018-02-26	fecal specimens	negative	negative	negative	negative	Areas where free - range poultry farmers are concentrated	Wuxing	central urban area
2018-02-26	fecal specimens	negative	negative	negative	negative	Areas where free - range poultry farmers are concentrated	Wuxing	central urban area
2018-02-26	fecal specimens	negative	negative	negative	negative	Areas where free - range poultry farmers are concentrated	Wuxing	central urban area
2018-02-26	fecal specimens	negative	negative	negative	negative	Areas where free - range poultry farmers are concentrated	Wuxing	central urban area
2018-02-26	fecal specimens	negative	negative	negative	negative	Areas where free - range poultry farmers are concentrated	Wuxing	central urban area
2018-02-26	fecal specimens	negative	negative	negative	negative	Areas where free - range poultry farmers are concentrated	Wuxing	central urban area
2018-02-26	fecal specimens	negative	negative	negative	negative	Areas where free - range poultry farmers are concentrated	Wuxing	central urban area
2018-03-05	fecal specimens	negative	negative	negative	negative	Areas where free - range poultry farmers are concentrated	Deqing	peripheral urban areas
2018-03-05 09:30:00	Swab specimens from the surface of cages	negative	negative	negative	negative	Areas where free - range poultry farmers are concentrated	Deqing	peripheral urban areas
2018-03-05 09:30:00	others	negative	negative	negative	negative	Areas where free - range poultry farmers are concentrated	Deqing	peripheral urban areas
2018-03-05 09:30:00	poultry drinking water	positive	negative	negative	positive	Areas where free - range poultry farmers are concentrated	Deqing	peripheral urban areas
2018-03-05 09:50:00	fecal specimens	negative	negative	negative	negative	poultry slaughter and processing plants	Deqing	peripheral urban areas
2018-03-05 09:50:00	fecal specimens	negative	negative	negative	negative	poultry slaughter and processing plants	Deqing	peripheral urban areas
2018-03-05 09:50:00	Swab specimens from the surface of cages	positive	negative	negative	positive	poultry slaughter and processing plants	Deqing	peripheral urban areas
2018-03-05 09:50:00	others	positive	negative	negative	positive	poultry slaughter and processing plants	Deqing	peripheral urban areas
2018-03-05 09:50:00	Swab specimens from the surface of cages	negative	negative	negative	negative	poultry slaughter and processing plants	Deqing	peripheral urban areas
2018-03-05 09:50:00	fecal specimens	negative	negative	negative	negative	poultry slaughter and processing plants	Deqing	peripheral urban areas
2018-03-05 09:50:00	others	negative	negative	negative	negative	poultry slaughter and processing plants	Deqing	peripheral urban areas
2018-03-05 09:50:00	fecal specimens	negative	negative	negative	negative	poultry slaughter and processing plants	Deqing	peripheral urban areas
2018-03-05 09:50:00	others	negative	negative	negative	negative	poultry slaughter and processing plants	Deqing	peripheral urban areas
2018-03-05 09:50:00	others	negative	negative	negative	negative	poultry slaughter and processing plants	Deqing	peripheral urban areas
2018-03-05 09:50:00	others	positive	negative	negative	positive	poultry slaughter and processing plants	Deqing	peripheral urban areas
2018-03-05 09:50:00	Sewage from poultry cleaning	positive	negative	negative	positive	poultry slaughter and processing plants	Deqing	peripheral urban areas
2018-03-13	fecal specimens	negative	negative	negative	negative	Habitats of wild migratory birds	Changxing	peripheral urban areas
2018-03-13	fecal specimens	negative	negative	negative	negative	Habitats of wild migratory birds	Changxing	peripheral urban areas
2018-03-13	fecal specimens	negative	negative	negative	negative	Habitats of wild migratory birds	Changxing	peripheral urban areas
2018-03-13	fecal specimens	negative	negative	negative	negative	Habitats of wild migratory birds	Changxing	peripheral urban areas
2018-03-13	fecal specimens	negative	negative	negative	negative	Habitats of wild migratory birds	Changxing	peripheral urban areas
2018-03-13	fecal specimens	negative	negative	negative	negative	Habitats of wild migratory birds	Changxing	peripheral urban areas
2018-03-13	fecal specimens	negative	negative	negative	negative	Habitats of wild migratory birds	Changxing	peripheral urban areas
2018-03-13	fecal specimens	negative	negative	negative	negative	Habitats of wild migratory birds	Changxing	peripheral urban areas
2018-03-13	fecal specimens	negative	negative	negative	negative	Habitats of wild migratory birds	Changxing	peripheral urban areas
2018-03-13	fecal specimens	negative	negative	negative	negative	Habitats of wild migratory birds	Changxing	peripheral urban areas
2018-03-13	fecal specimens	negative	negative	negative	negative	Habitats of wild migratory birds	Changxing	peripheral urban areas
2018-03-13	fecal specimens	negative	negative	negative	negative	Habitats of wild migratory birds	Changxing	peripheral urban areas
2018-03-13	fecal specimens	negative	negative	negative	negative	Habitats of wild migratory birds	Changxing	peripheral urban areas
2018-03-13	fecal specimens	negative	negative	negative	negative	Habitats of wild migratory birds	Changxing	peripheral urban areas
2018-03-13	fecal specimens	negative	negative	negative	negative	Habitats of wild migratory birds	Changxing	peripheral urban areas
2018-03-13	fecal specimens	negative	negative	negative	negative	Habitats of wild migratory birds	Changxing	peripheral urban areas
2018-03-13	fecal specimens	negative	negative	negative	negative	Habitats of wild migratory birds	Changxing	peripheral urban areas
2018-03-13	fecal specimens	negative	negative	negative	negative	Habitats of wild migratory birds	Changxing	peripheral urban areas
2018-03-13	fecal specimens	negative	negative	negative	negative	Habitats of wild migratory birds	Changxing	peripheral urban areas
2018-03-13	fecal specimens	negative	negative	negative	negative	Habitats of wild migratory birds	Changxing	peripheral urban areas
2018-03-13	fecal specimens	negative	negative	negative	negative	Habitats of wild migratory birds	Changxing	peripheral urban areas
2018-03-13	fecal specimens	negative	negative	negative	negative	Large - scale poultry farms (and farmers)	Changxing	peripheral urban areas
2018-03-13	fecal specimens	negative	negative	negative	negative	Large - scale poultry farms (and farmers)	Changxing	peripheral urban areas
2018-03-13	fecal specimens	negative	negative	negative	negative	Large - scale poultry farms (and farmers)	Changxing	peripheral urban areas
2018-03-13	fecal specimens	negative	negative	negative	negative	Large - scale poultry farms (and farmers)	Changxing	peripheral urban areas
2018-03-13	fecal specimens	negative	negative	negative	negative	Large - scale poultry farms (and farmers)	Changxing	peripheral urban areas
2018-03-13	fecal specimens	negative	negative	negative	negative	Large - scale poultry farms (and farmers)	Changxing	peripheral urban areas
2018-03-13	fecal specimens	negative	negative	negative	negative	Large - scale poultry farms (and farmers)	Changxing	peripheral urban areas
2018-03-13	fecal specimens	negative	negative	negative	negative	Large - scale poultry farms (and farmers)	Changxing	peripheral urban areas
2018-03-13	fecal specimens	negative	negative	negative	negative	Large - scale poultry farms (and farmers)	Changxing	peripheral urban areas
2018-03-13	fecal specimens	negative	negative	negative	negative	Large - scale poultry farms (and farmers)	Changxing	peripheral urban areas
2018-03-13	fecal specimens	negative	negative	negative	negative	Large - scale poultry farms (and farmers)	Changxing	peripheral urban areas
2018-03-13	fecal specimens	negative	negative	negative	negative	Large - scale poultry farms (and farmers)	Changxing	peripheral urban areas
2018-03-13	fecal specimens	negative	negative	negative	negative	Large - scale poultry farms (and farmers)	Changxing	peripheral urban areas
2018-03-13	fecal specimens	negative	negative	negative	negative	Large - scale poultry farms (and farmers)	Changxing	peripheral urban areas
2018-03-13	fecal specimens	negative	negative	negative	negative	Large - scale poultry farms (and farmers)	Changxing	peripheral urban areas
2018-03-13	fecal specimens	negative	negative	negative	negative	Large - scale poultry farms (and farmers)	Changxing	peripheral urban areas
2018-03-13	fecal specimens	negative	negative	negative	negative	Large - scale poultry farms (and farmers)	Changxing	peripheral urban areas
2018-03-20	fecal specimens	positive	negative	negative	negative	Urban and rural live poultry markets	Nanxun	central urban area
2018-03-20	fecal specimens	positive	negative	negative	negative	Urban and rural live poultry markets	Nanxun	central urban area
2018-03-20	fecal specimens	positive	negative	negative	negative	Urban and rural live poultry markets	Nanxun	central urban area
2018-03-20	fecal specimens	positive	negative	negative	negative	Urban and rural live poultry markets	Nanxun	central urban area
2018-03-20	fecal specimens	positive	negative	negative	negative	Urban and rural live poultry markets	Nanxun	central urban area
2018-03-20	fecal specimens	negative	negative	negative	negative	Urban and rural live poultry markets	Nanxun	central urban area
2018-03-20	fecal specimens	positive	negative	negative	positive	Urban and rural live poultry markets	Nanxun	central urban area
2018-03-20	fecal specimens	negative	negative	negative	negative	Urban and rural live poultry markets	Nanxun	central urban area
2018-03-20	fecal specimens	negative	negative	negative	negative	Urban and rural live poultry markets	Nanxun	central urban area
2018-03-20	fecal specimens	negative	negative	negative	negative	Urban and rural live poultry markets	Nanxun	central urban area
2018-03-20	fecal specimens	negative	negative	negative	negative	Areas where free - range poultry farmers are concentrated	Nanxun	central urban area
2018-03-20	fecal specimens	negative	negative	negative	negative	Areas where free - range poultry farmers are concentrated	Nanxun	central urban area
2018-03-20	fecal specimens	negative	negative	negative	negative	Areas where free - range poultry farmers are concentrated	Nanxun	central urban area
2018-03-20	fecal specimens	negative	negative	negative	negative	Areas where free - range poultry farmers are concentrated	Nanxun	central urban area
2018-03-20	fecal specimens	negative	negative	negative	negative	Areas where free - range poultry farmers are concentrated	Nanxun	central urban area
2018-03-23	fecal specimens	negative	negative	negative	negative	Large - scale poultry farms (and farmers)	Anji	peripheral urban areas
2018-03-23	fecal specimens	negative	negative	negative	negative	Large - scale poultry farms (and farmers)	Anji	peripheral urban areas
2018-03-23	fecal specimens	negative	negative	negative	negative	Large - scale poultry farms (and farmers)	Anji	peripheral urban areas
2018-03-23	fecal specimens	negative	negative	negative	negative	Large - scale poultry farms (and farmers)	Anji	peripheral urban areas
2018-03-23	fecal specimens	negative	negative	negative	negative	Areas where free - range poultry farmers are concentrated	Anji	peripheral urban areas
2018-03-23	fecal specimens	negative	negative	negative	negative	Areas where free - range poultry farmers are concentrated	Anji	peripheral urban areas
2018-03-23	fecal specimens	negative	negative	negative	negative	Urban and rural live poultry markets	Anji	peripheral urban areas
2018-03-23	fecal specimens	negative	negative	negative	negative	Urban and rural live poultry markets	Anji	peripheral urban areas
2018-03-23	fecal specimens	negative	negative	negative	negative	Urban and rural live poultry markets	Anji	peripheral urban areas
2018-03-23	fecal specimens	negative	negative	negative	negative	Urban and rural live poultry markets	Anji	peripheral urban areas
2018-03-23	fecal specimens	positive	negative	negative	negative	Urban and rural live poultry markets	Anji	peripheral urban areas
2018-03-23	fecal specimens	positive	negative	negative	negative	Urban and rural live poultry markets	Anji	peripheral urban areas
2018-03-23	fecal specimens	negative	negative	negative	negative	Urban and rural live poultry markets	Anji	peripheral urban areas
2018-03-23	fecal specimens	negative	negative	negative	negative	Urban and rural live poultry markets	Anji	peripheral urban areas
2018-03-23	fecal specimens	negative	negative	negative	negative	Urban and rural live poultry markets	Anji	peripheral urban areas
2018-03-23	fecal specimens	negative	negative	negative	negative	Urban and rural live poultry markets	Anji	peripheral urban areas
2018-03-23	fecal specimens	negative	negative	negative	negative	Urban and rural live poultry markets	Anji	peripheral urban areas
2018-03-23	fecal specimens	negative	negative	negative	negative	Urban and rural live poultry markets	Anji	peripheral urban areas
2018-03-28	fecal specimens	negative	negative	negative	negative	Habitats of wild migratory birds	Wuxing	central urban area
2018-03-28	fecal specimens	negative	negative	negative	negative	Habitats of wild migratory birds	Wuxing	central urban area
2018-03-28	fecal specimens	negative	negative	negative	negative	Habitats of wild migratory birds	Wuxing	central urban area
2018-03-28	poultry drinking water	negative	negative	negative	negative	Habitats of wild migratory birds	Wuxing	central urban area
2018-03-28	poultry drinking water	negative	negative	negative	negative	Habitats of wild migratory birds	Wuxing	central urban area
2018-03-28	fecal specimens	negative	negative	negative	negative	Areas where free - range poultry farmers are concentrated	Wuxing	central urban area
2018-03-28	fecal specimens	negative	negative	negative	negative	Areas where free - range poultry farmers are concentrated	Wuxing	central urban area
2018-03-28	fecal specimens	negative	negative	negative	negative	Areas where free - range poultry farmers are concentrated	Wuxing	central urban area
2018-03-28	fecal specimens	negative	negative	negative	negative	Areas where free - range poultry farmers are concentrated	Wuxing	central urban area
2018-03-28	fecal specimens	negative	negative	negative	negative	Areas where free - range poultry farmers are concentrated	Wuxing	central urban area
2018-03-28	fecal specimens	negative	negative	negative	negative	Areas where free - range poultry farmers are concentrated	Wuxing	central urban area
2018-03-28	fecal specimens	negative	negative	negative	negative	Areas where free - range poultry farmers are concentrated	Wuxing	central urban area
2018-03-28	fecal specimens	negative	negative	negative	negative	Areas where free - range poultry farmers are concentrated	Wuxing	central urban area
2018-03-28	fecal specimens	negative	negative	negative	negative	Areas where free - range poultry farmers are concentrated	Wuxing	central urban area
2018-03-28	fecal specimens	negative	negative	negative	negative	Areas where free - range poultry farmers are concentrated	Wuxing	central urban area
2018-04-08	fecal specimens	negative	negative	negative	negative	Large - scale poultry farms (and farmers)	Deqing	peripheral urban areas
2018-04-08 15:00:00	fecal specimens	negative	negative	negative	negative	Large - scale poultry farms (and farmers)	Deqing	peripheral urban areas
2018-04-08 15:00:00	others	negative	negative	negative	negative	Large - scale poultry farms (and farmers)	Deqing	peripheral urban areas
2018-04-08 15:00:00	Sewage from poultry cleaning	negative	negative	negative	negative	Large - scale poultry farms (and farmers)	Deqing	peripheral urban areas
2018-04-09 11:00:00	fecal specimens	negative	negative	negative	negative	poultry slaughter and processing plants	Deqing	peripheral urban areas
2018-04-09 11:00:00	others	negative	negative	negative	negative	poultry slaughter and processing plants	Deqing	peripheral urban areas
2018-04-09 11:00:00	fecal specimens	negative	negative	negative	negative	poultry slaughter and processing plants	Deqing	peripheral urban areas
2018-04-09 11:00:00	Swab specimens from the surface of cages	negative	negative	negative	negative	poultry slaughter and processing plants	Deqing	peripheral urban areas
2018-04-25	fecal specimens	negative	negative	negative	negative	Urban and rural live poultry markets	Nanxun	central urban area
2018-04-25	fecal specimens	negative	negative	negative	negative	Urban and rural live poultry markets	Nanxun	central urban area
2018-04-25	fecal specimens	negative	negative	negative	negative	Areas where free - range poultry farmers are concentrated	Nanxun	central urban area
2018-04-25	fecal specimens	negative	negative	negative	negative	Areas where free - range poultry farmers are concentrated	Nanxun	central urban area
2018-04-25	fecal specimens	negative	negative	negative	negative	Areas where free - range poultry farmers are concentrated	Nanxun	central urban area
2018-04-25	fecal specimens	negative	negative	negative	negative	Habitats of wild migratory birds	Wuxing	central urban area
2018-04-25	fecal specimens	negative	negative	negative	negative	Habitats of wild migratory birds	Wuxing	central urban area
2018-04-25	fecal specimens	negative	negative	negative	negative	Habitats of wild migratory birds	Wuxing	central urban area
2018-04-25	poultry drinking water	negative	negative	negative	negative	Habitats of wild migratory birds	Wuxing	central urban area
2018-04-25	poultry drinking water	negative	negative	negative	negative	Habitats of wild migratory birds	Wuxing	central urban area
2018-04-25	fecal specimens	negative	negative	negative	negative	Areas where free - range poultry farmers are concentrated	Wuxing	central urban area
2018-04-25	fecal specimens	negative	negative	negative	negative	Areas where free - range poultry farmers are concentrated	Wuxing	central urban area
2018-04-25	fecal specimens	negative	negative	negative	negative	Areas where free - range poultry farmers are concentrated	Wuxing	central urban area
2018-04-25	fecal specimens	negative	negative	negative	negative	Areas where free - range poultry farmers are concentrated	Wuxing	central urban area
2018-04-25	fecal specimens	negative	negative	negative	negative	Areas where free - range poultry farmers are concentrated	Wuxing	central urban area
2018-04-24	fecal specimens	negative	negative	negative	negative	Large - scale poultry farms (and farmers)	Anji	peripheral urban areas
2018-04-24	fecal specimens	negative	negative	negative	negative	Large - scale poultry farms (and farmers)	Anji	peripheral urban areas
2018-04-24	fecal specimens	negative	negative	negative	negative	Large - scale poultry farms (and farmers)	Anji	peripheral urban areas
2018-04-24	fecal specimens	negative	negative	negative	negative	Large - scale poultry farms (and farmers)	Anji	peripheral urban areas
2018-04-24	fecal specimens	negative	negative	negative	negative	Urban and rural live poultry markets	Anji	peripheral urban areas
2018-04-24	fecal specimens	negative	negative	negative	negative	Urban and rural live poultry markets	Anji	peripheral urban areas
2018-04-24	fecal specimens	positive	negative	negative	positive	Urban and rural live poultry markets	Anji	peripheral urban areas
2018-04-24	fecal specimens	positive	negative	negative	positive	Urban and rural live poultry markets	Anji	peripheral urban areas
2018-04-24	Swab specimens from the surface of cages	negative	negative	negative	negative	Urban and rural live poultry markets	Anji	peripheral urban areas
2018-04-24	fecal specimens	negative	negative	negative	negative	Urban and rural live poultry markets	Anji	peripheral urban areas
2018-04-24	fecal specimens	negative	negative	negative	negative	Urban and rural live poultry markets	Anji	peripheral urban areas
2018-04-24	fecal specimens	negative	negative	negative	negative	Urban and rural live poultry markets	Anji	peripheral urban areas
2018-04-24	fecal specimens	positive	negative	negative	negative	Urban and rural live poultry markets	Anji	peripheral urban areas
2018-04-24	fecal specimens	positive	negative	negative	negative	Urban and rural live poultry markets	Anji	peripheral urban areas
2018-04-24	fecal specimens	negative	negative	negative	negative	Habitats of wild migratory birds	Changxing	peripheral urban areas
2018-04-24	fecal specimens	negative	negative	negative	negative	Habitats of wild migratory birds	Changxing	peripheral urban areas
2018-04-24	fecal specimens	negative	negative	negative	negative	Habitats of wild migratory birds	Changxing	peripheral urban areas
2018-04-24	fecal specimens	negative	negative	negative	negative	Habitats of wild migratory birds	Changxing	peripheral urban areas
2018-04-24	fecal specimens	negative	negative	negative	negative	Areas where free - range poultry farmers are concentrated	Changxing	peripheral urban areas
2018-04-24	fecal specimens	negative	negative	negative	negative	Areas where free - range poultry farmers are concentrated	Changxing	peripheral urban areas
2018-04-24	fecal specimens	negative	negative	negative	negative	Areas where free - range poultry farmers are concentrated	Changxing	peripheral urban areas
2018-04-24	fecal specimens	negative	negative	negative	negative	Areas where free - range poultry farmers are concentrated	Changxing	peripheral urban areas
2018-04-24	fecal specimens	negative	negative	negative	negative	Areas where free - range poultry farmers are concentrated	Changxing	peripheral urban areas
2018-05-02	fecal specimens	negative	negative	negative	negative	Large - scale poultry farms (and farmers)	Deqing	peripheral urban areas
2018-05-02	fecal specimens	negative	negative	negative	negative	Large - scale poultry farms (and farmers)	Deqing	peripheral urban areas
2018-05-02	others	negative	negative	negative	negative	Large - scale poultry farms (and farmers)	Deqing	peripheral urban areas
2018-05-02	Sewage from poultry cleaning	negative	negative	negative	negative	Large - scale poultry farms (and farmers)	Deqing	peripheral urban areas
2018-05-02	Swab specimens from the surface of cages	positive	negative	negative	negative	poultry slaughter and processing plants	Deqing	peripheral urban areas
2018-05-02	fecal specimens	positive	negative	negative	negative	poultry slaughter and processing plants	Deqing	peripheral urban areas
2018-05-02	Sewage from poultry cleaning	positive	negative	negative	negative	poultry slaughter and processing plants	Deqing	peripheral urban areas
2018-05-02	others	positive	negative	negative	negative	poultry slaughter and processing plants	Deqing	peripheral urban areas
2018-05-09	fecal specimens	negative	negative	negative	negative	Urban and rural live poultry markets	Nanxun	central urban area
2018-05-09	fecal specimens	negative	negative	negative	negative	Urban and rural live poultry markets	Nanxun	central urban area
2018-05-09	fecal specimens	negative	negative	negative	negative	Urban and rural live poultry markets	Nanxun	central urban area
2018-05-09	fecal specimens	negative	negative	negative	negative	Urban and rural live poultry markets	Nanxun	central urban area
2018-05-09	fecal specimens	negative	negative	negative	negative	Urban and rural live poultry markets	Nanxun	central urban area
2018-05-09	fecal specimens	negative	negative	negative	negative	Areas where free - range poultry farmers are concentrated	Nanxun	central urban area
2018-05-09	fecal specimens	negative	negative	negative	negative	Areas where free - range poultry farmers are concentrated	Nanxun	central urban area
2018-05-09	fecal specimens	negative	negative	negative	negative	Areas where free - range poultry farmers are concentrated	Nanxun	central urban area
2018-05-09	fecal specimens	negative	negative	negative	negative	Areas where free - range poultry farmers are concentrated	Nanxun	central urban area
2018-05-09	fecal specimens	negative	negative	negative	negative	Areas where free - range poultry farmers are concentrated	Nanxun	central urban area
2018-05-09	fecal specimens	negative	negative	negative	negative	Habitats of wild migratory birds	Wuxing	central urban area
2018-05-09	fecal specimens	negative	negative	negative	negative	Habitats of wild migratory birds	Wuxing	central urban area
2018-05-09	fecal specimens	negative	negative	negative	negative	Habitats of wild migratory birds	Wuxing	central urban area
2018-05-09	poultry drinking water	negative	negative	negative	negative	Habitats of wild migratory birds	Wuxing	central urban area
2018-05-09	poultry drinking water	negative	negative	negative	negative	Habitats of wild migratory birds	Wuxing	central urban area
2018-05-09	fecal specimens	negative	negative	negative	negative	Areas where free - range poultry farmers are concentrated	Wuxing	central urban area
2018-05-09	fecal specimens	negative	negative	negative	negative	Areas where free - range poultry farmers are concentrated	Wuxing	central urban area
2018-05-09	fecal specimens	negative	negative	negative	negative	Areas where free - range poultry farmers are concentrated	Wuxing	central urban area
2018-05-09	fecal specimens	negative	negative	negative	negative	Areas where free - range poultry farmers are concentrated	Wuxing	central urban area
2018-05-09	fecal specimens	negative	negative	negative	negative	Areas where free - range poultry farmers are concentrated	Wuxing	central urban area
2018-05-23	fecal specimens	negative	negative	negative	negative	Large - scale poultry farms (and farmers)	Anji	peripheral urban areas
2018-05-23	fecal specimens	negative	negative	negative	negative	Large - scale poultry farms (and farmers)	Anji	peripheral urban areas
2018-05-23	fecal specimens	negative	negative	negative	negative	Large - scale poultry farms (and farmers)	Anji	peripheral urban areas
2018-05-23	fecal specimens	negative	negative	negative	negative	Large - scale poultry farms (and farmers)	Anji	peripheral urban areas
2018-05-23	fecal specimens	negative	negative	negative	negative	Urban and rural live poultry markets	Anji	peripheral urban areas
2018-05-23	fecal specimens	negative	negative	negative	negative	Urban and rural live poultry markets	Anji	peripheral urban areas
2018-05-23	fecal specimens	negative	negative	negative	negative	Urban and rural live poultry markets	Anji	peripheral urban areas
2018-05-23	fecal specimens	negative	negative	negative	negative	Urban and rural live poultry markets	Anji	peripheral urban areas
2018-05-23	fecal specimens	negative	negative	negative	negative	Urban and rural live poultry markets	Anji	peripheral urban areas
2018-05-23	fecal specimens	negative	negative	negative	negative	Urban and rural live poultry markets	Anji	peripheral urban areas
2018-05-23	fecal specimens	negative	negative	negative	negative	Urban and rural live poultry markets	Anji	peripheral urban areas
2018-05-23	Swab specimens from the surface of cages	negative	negative	negative	negative	Urban and rural live poultry markets	Anji	peripheral urban areas
2018-05-23	fecal specimens	positive	negative	negative	negative	Urban and rural live poultry markets	Anji	peripheral urban areas
2018-05-23	fecal specimens	positive	negative	negative	negative	Urban and rural live poultry markets	Anji	peripheral urban areas
2018-05-24	fecal specimens	negative	negative	negative	negative	Areas where free - range poultry farmers are concentrated	Changxing	peripheral urban areas
2018-05-24	fecal specimens	negative	negative	negative	negative	Areas where free - range poultry farmers are concentrated	Changxing	peripheral urban areas
2018-05-24	fecal specimens	negative	negative	negative	negative	Areas where free - range poultry farmers are concentrated	Changxing	peripheral urban areas
2018-05-24	fecal specimens	negative	negative	negative	negative	Areas where free - range poultry farmers are concentrated	Changxing	peripheral urban areas
2018-05-24	fecal specimens	negative	negative	negative	negative	Areas where free - range poultry farmers are concentrated	Changxing	peripheral urban areas
2018-05-24	fecal specimens	negative	negative	negative	negative	Areas where free - range poultry farmers are concentrated	Changxing	peripheral urban areas
2018-05-24	fecal specimens	negative	negative	negative	negative	Areas where free - range poultry farmers are concentrated	Changxing	peripheral urban areas
2018-06-11	fecal specimens	negative	negative	negative	negative	Urban and rural live poultry markets	Nanxun	central urban area
2018-06-11	fecal specimens	negative	negative	negative	negative	Urban and rural live poultry markets	Nanxun	central urban area
2018-06-11	fecal specimens	negative	negative	negative	negative	Urban and rural live poultry markets	Nanxun	central urban area
2018-06-11	fecal specimens	negative	negative	negative	negative	Urban and rural live poultry markets	Nanxun	central urban area
2018-06-11	fecal specimens	negative	negative	negative	negative	Urban and rural live poultry markets	Nanxun	central urban area
2018-06-11	fecal specimens	negative	negative	negative	negative	Areas where free - range poultry farmers are concentrated	Nanxun	central urban area
2018-06-11	fecal specimens	negative	negative	negative	negative	Areas where free - range poultry farmers are concentrated	Nanxun	central urban area
2018-06-11	fecal specimens	negative	negative	negative	negative	Areas where free - range poultry farmers are concentrated	Nanxun	central urban area
2018-06-11	fecal specimens	negative	negative	negative	negative	Areas where free - range poultry farmers are concentrated	Nanxun	central urban area
2018-06-11	fecal specimens	negative	negative	negative	negative	Areas where free - range poultry farmers are concentrated	Nanxun	central urban area
2018-06-11	fecal specimens	negative	negative	negative	negative	poultry slaughter and processing plants	Deqing	peripheral urban areas
2018-06-11	Swab specimens from the surface of cages	negative	negative	negative	negative	poultry slaughter and processing plants	Deqing	peripheral urban areas
2018-06-11	fecal specimens	negative	negative	negative	negative	poultry slaughter and processing plants	Deqing	peripheral urban areas
2018-06-11	others	negative	negative	negative	negative	poultry slaughter and processing plants	Deqing	peripheral urban areas
2018-06-11	fecal specimens	negative	negative	negative	negative	Areas where free - range poultry farmers are concentrated	Deqing	peripheral urban areas
2018-06-11	others	negative	negative	negative	negative	Areas where free - range poultry farmers are concentrated	Deqing	peripheral urban areas
2018-06-11	Swab specimens from the surface of cages	negative	negative	negative	negative	Areas where free - range poultry farmers are concentrated	Deqing	peripheral urban areas
2018-06-11	fecal specimens	negative	negative	negative	negative	Areas where free - range poultry farmers are concentrated	Deqing	peripheral urban areas
2018-06-19	fecal specimens	negative	negative	negative	negative	Habitats of wild migratory birds	Wuxing	central urban area
2018-06-19	fecal specimens	negative	negative	negative	negative	Habitats of wild migratory birds	Wuxing	central urban area
2018-06-19	fecal specimens	negative	negative	negative	negative	Habitats of wild migratory birds	Wuxing	central urban area
2018-06-19	poultry drinking water	negative	negative	negative	negative	Habitats of wild migratory birds	Wuxing	central urban area
2018-06-19	poultry drinking water	negative	negative	negative	negative	Habitats of wild migratory birds	Wuxing	central urban area
2018-06-19	fecal specimens	negative	negative	negative	negative	Areas where free - range poultry farmers are concentrated	Wuxing	central urban area
2018-06-19	fecal specimens	negative	negative	negative	negative	Areas where free - range poultry farmers are concentrated	Wuxing	central urban area
2018-06-19	fecal specimens	negative	negative	negative	negative	Areas where free - range poultry farmers are concentrated	Wuxing	central urban area
2018-06-19	fecal specimens	negative	negative	negative	negative	Areas where free - range poultry farmers are concentrated	Wuxing	central urban area
2018-06-19	fecal specimens	negative	negative	negative	negative	Areas where free - range poultry farmers are concentrated	Wuxing	central urban area
2018-06-20	fecal specimens	negative	negative	negative	negative	Urban and rural live poultry markets	Anji	peripheral urban areas
2018-06-20	fecal specimens	negative	negative	negative	negative	Urban and rural live poultry markets	Anji	peripheral urban areas
2018-06-20	fecal specimens	positive	negative	negative	negative	Urban and rural live poultry markets	Anji	peripheral urban areas
2018-06-20	fecal specimens	positive	negative	negative	negative	Urban and rural live poultry markets	Anji	peripheral urban areas
2018-06-20	fecal specimens	negative	negative	negative	negative	Large - scale poultry farms (and farmers)	Anji	peripheral urban areas
2018-06-20	fecal specimens	negative	negative	negative	negative	Large - scale poultry farms (and farmers)	Anji	peripheral urban areas
2018-06-20	fecal specimens	negative	negative	negative	negative	Large - scale poultry farms (and farmers)	Anji	peripheral urban areas
2018-06-20	Swab specimens from the surface of cages	negative	negative	negative	negative	Large - scale poultry farms (and farmers)	Anji	peripheral urban areas
2018-06-20	fecal specimens	negative	negative	negative	negative	Urban and rural live poultry markets	Anji	peripheral urban areas
2018-06-20	fecal specimens	negative	negative	negative	negative	Urban and rural live poultry markets	Anji	peripheral urban areas
2018-06-20	fecal specimens	positive	negative	negative	negative	Urban and rural live poultry markets	Anji	peripheral urban areas
2018-06-20	fecal specimens	positive	negative	negative	negative	Urban and rural live poultry markets	Anji	peripheral urban areas
2018-06-19	fecal specimens	negative	negative	negative	negative	Areas where free - range poultry farmers are concentrated	Changxing	peripheral urban areas
2018-06-19	fecal specimens	negative	negative	negative	negative	Areas where free - range poultry farmers are concentrated	Changxing	peripheral urban areas
2018-06-19	fecal specimens	negative	negative	negative	negative	Areas where free - range poultry farmers are concentrated	Changxing	peripheral urban areas
2018-06-19	fecal specimens	negative	negative	negative	negative	Areas where free - range poultry farmers are concentrated	Changxing	peripheral urban areas
2018-06-19	fecal specimens	negative	negative	negative	negative	Areas where free - range poultry farmers are concentrated	Changxing	peripheral urban areas
2018-06-19	fecal specimens	negative	negative	negative	negative	Areas where free - range poultry farmers are concentrated	Changxing	peripheral urban areas
2018-06-19	fecal specimens	negative	negative	negative	negative	Areas where free - range poultry farmers are concentrated	Changxing	peripheral urban areas
2018-07-10	fecal specimens	negative	negative	negative	negative	Urban and rural live poultry markets	Nanxun	central urban area
2018-07-10	fecal specimens	negative	negative	negative	negative	Urban and rural live poultry markets	Nanxun	central urban area
2018-07-10	fecal specimens	negative	negative	negative	negative	Urban and rural live poultry markets	Nanxun	central urban area
2018-07-10	fecal specimens	negative	negative	negative	negative	Urban and rural live poultry markets	Nanxun	central urban area
2018-07-10	fecal specimens	negative	negative	negative	negative	Urban and rural live poultry markets	Nanxun	central urban area
2018-07-10	fecal specimens	negative	negative	negative	negative	Areas where free - range poultry farmers are concentrated	Nanxun	central urban area
2018-07-10	fecal specimens	positive	negative	negative	positive	Areas where free - range poultry farmers are concentrated	Nanxun	central urban area
2018-07-10	fecal specimens	positive	negative	negative	positive	Areas where free - range poultry farmers are concentrated	Nanxun	central urban area
2018-07-10	fecal specimens	positive	negative	negative	positive	Areas where free - range poultry farmers are concentrated	Nanxun	central urban area
2018-07-10	fecal specimens	positive	negative	negative	positive	Areas where free - range poultry farmers are concentrated	Nanxun	central urban area
2018-07-23 14:30:00	fecal specimens	negative	negative	negative	negative	Large - scale poultry farms (and farmers)	Deqing	peripheral urban areas
2018-07-23 14:30:00	fecal specimens	negative	negative	negative	negative	Large - scale poultry farms (and farmers)	Deqing	peripheral urban areas
2018-07-23 14:30:00	Sewage from poultry cleaning	negative	negative	negative	negative	Large - scale poultry farms (and farmers)	Deqing	peripheral urban areas
2018-07-23 14:30:00	poultry drinking water	negative	negative	negative	negative	Large - scale poultry farms (and farmers)	Deqing	peripheral urban areas
2018-07-23 15:00:00	fecal specimens	negative	negative	negative	negative	Areas where free - range poultry farmers are concentrated	Deqing	peripheral urban areas
2018-07-23 15:00:00	fecal specimens	negative	negative	negative	negative	Areas where free - range poultry farmers are concentrated	Deqing	peripheral urban areas
2018-07-23 15:00:00	others	negative	negative	negative	negative	Areas where free - range poultry farmers are concentrated	Deqing	peripheral urban areas
2018-07-23 15:00:00	others	negative	negative	negative	negative	Areas where free - range poultry farmers are concentrated	Deqing	peripheral urban areas
2018-07-17	fecal specimens	negative	negative	negative	negative	Urban and rural live poultry markets	Anji	peripheral urban areas
2018-07-17	fecal specimens	negative	negative	negative	negative	Urban and rural live poultry markets	Anji	peripheral urban areas
2018-07-17	fecal specimens	negative	negative	negative	negative	Urban and rural live poultry markets	Anji	peripheral urban areas
2018-07-17	fecal specimens	positive	negative	negative	negative	Urban and rural live poultry markets	Anji	peripheral urban areas
2018-07-17	fecal specimens	positive	negative	negative	negative	Urban and rural live poultry markets	Anji	peripheral urban areas
2018-07-17	fecal specimens	negative	negative	negative	negative	Large - scale poultry farms (and farmers)	Anji	peripheral urban areas
2018-07-17	fecal specimens	negative	negative	negative	negative	Large - scale poultry farms (and farmers)	Anji	peripheral urban areas
2018-07-17	fecal specimens	negative	negative	negative	negative	Large - scale poultry farms (and farmers)	Anji	peripheral urban areas
2018-07-17	Swab specimens from the surface of cages	negative	negative	negative	negative	Large - scale poultry farms (and farmers)	Anji	peripheral urban areas
2018-07-17	fecal specimens	negative	negative	negative	negative	Urban and rural live poultry markets	Anji	peripheral urban areas
2018-07-17	fecal specimens	negative	negative	negative	negative	Urban and rural live poultry markets	Anji	peripheral urban areas
2018-07-17	fecal specimens	positive	negative	negative	negative	Urban and rural live poultry markets	Anji	peripheral urban areas
2018-07-17	fecal specimens	positive	negative	negative	negative	Urban and rural live poultry markets	Anji	peripheral urban areas
2018-07-19	fecal specimens	negative	negative	negative	negative	Large - scale poultry farms (and farmers)	Changxing	peripheral urban areas
2018-07-19	fecal specimens	negative	negative	negative	negative	Large - scale poultry farms (and farmers)	Changxing	peripheral urban areas
2018-07-19	fecal specimens	negative	negative	negative	negative	Large - scale poultry farms (and farmers)	Changxing	peripheral urban areas
2018-07-19	fecal specimens	negative	negative	negative	negative	Large - scale poultry farms (and farmers)	Changxing	peripheral urban areas
2018-07-19	fecal specimens	negative	negative	negative	negative	Large - scale poultry farms (and farmers)	Changxing	peripheral urban areas
2018-07-19	fecal specimens	negative	negative	negative	negative	Large - scale poultry farms (and farmers)	Changxing	peripheral urban areas
2018-07-19	fecal specimens	negative	negative	negative	negative	Large - scale poultry farms (and farmers)	Changxing	peripheral urban areas
2018-07-19	fecal specimens	negative	negative	negative	negative	Large - scale poultry farms (and farmers)	Changxing	peripheral urban areas
2018-07-24	fecal specimens	negative	negative	negative	negative	Habitats of wild migratory birds	Wuxing	central urban area
2018-07-24	fecal specimens	negative	negative	negative	negative	Habitats of wild migratory birds	Wuxing	central urban area
2018-07-24	fecal specimens	negative	negative	negative	negative	Habitats of wild migratory birds	Wuxing	central urban area
2018-07-24	poultry drinking water	negative	negative	negative	negative	Habitats of wild migratory birds	Wuxing	central urban area
2018-07-24	poultry drinking water	negative	negative	negative	negative	Habitats of wild migratory birds	Wuxing	central urban area
2018-07-24	fecal specimens	negative	negative	negative	negative	Areas where free - range poultry farmers are concentrated	Wuxing	central urban area
2018-07-24	fecal specimens	negative	negative	negative	negative	Areas where free - range poultry farmers are concentrated	Wuxing	central urban area
2018-07-24	fecal specimens	negative	negative	negative	negative	Areas where free - range poultry farmers are concentrated	Wuxing	central urban area
2018-07-24	fecal specimens	negative	negative	negative	negative	Areas where free - range poultry farmers are concentrated	Wuxing	central urban area
2018-07-24	fecal specimens	negative	negative	negative	negative	Areas where free - range poultry farmers are concentrated	Wuxing	central urban area
2018-08-15	fecal specimens	negative	negative	negative	negative	Habitats of wild migratory birds	Wuxing	central urban area
2018-08-15	fecal specimens	negative	negative	negative	negative	Habitats of wild migratory birds	Wuxing	central urban area
2018-08-15	fecal specimens	negative	negative	negative	negative	Habitats of wild migratory birds	Wuxing	central urban area
2018-08-15	poultry drinking water	negative	negative	negative	negative	Habitats of wild migratory birds	Wuxing	central urban area
2018-08-15	poultry drinking water	negative	negative	negative	negative	Habitats of wild migratory birds	Wuxing	central urban area
2018-08-15	fecal specimens	negative	negative	negative	negative	Areas where free - range poultry farmers are concentrated	Wuxing	central urban area
2018-08-15	fecal specimens	negative	negative	negative	negative	Areas where free - range poultry farmers are concentrated	Wuxing	central urban area
2018-08-15	fecal specimens	negative	negative	negative	negative	Areas where free - range poultry farmers are concentrated	Wuxing	central urban area
2018-08-15	fecal specimens	negative	negative	negative	negative	Areas where free - range poultry farmers are concentrated	Wuxing	central urban area
2018-08-15	fecal specimens	negative	negative	negative	negative	Areas where free - range poultry farmers are concentrated	Wuxing	central urban area
2018-08-15	fecal specimens	negative	negative	negative	negative	Urban and rural live poultry markets	Anji	peripheral urban areas
2018-08-15	fecal specimens	negative	negative	negative	negative	Urban and rural live poultry markets	Anji	peripheral urban areas
2018-08-15	fecal specimens	negative	negative	negative	negative	Urban and rural live poultry markets	Anji	peripheral urban areas
2018-08-15	fecal specimens	negative	negative	negative	negative	Urban and rural live poultry markets	Anji	peripheral urban areas
2018-08-15	fecal specimens	negative	negative	negative	negative	Urban and rural live poultry markets	Anji	peripheral urban areas
2018-08-15	fecal specimens	negative	negative	negative	negative	Urban and rural live poultry markets	Anji	peripheral urban areas
2018-08-15	fecal specimens	negative	negative	negative	negative	Urban and rural live poultry markets	Anji	peripheral urban areas
2018-08-15	Swab specimens from the surface of cages	negative	negative	negative	negative	Urban and rural live poultry markets	Anji	peripheral urban areas
2018-08-15	fecal specimens	negative	negative	negative	negative	Urban and rural live poultry markets	Anji	peripheral urban areas
2018-08-15	fecal specimens	positive	negative	negative	negative	Urban and rural live poultry markets	Anji	peripheral urban areas
2018-08-15	fecal specimens	negative	negative	negative	negative	Large - scale poultry farms (and farmers)	Anji	peripheral urban areas
2018-08-15	fecal specimens	negative	negative	negative	negative	Large - scale poultry farms (and farmers)	Anji	peripheral urban areas
2018-08-15	fecal specimens	negative	negative	negative	negative	Large - scale poultry farms (and farmers)	Anji	peripheral urban areas
2018-08-22 15:15:00	fecal specimens	negative	negative	negative	negative	Large - scale poultry farms (and farmers)	Deqing	peripheral urban areas
2018-08-22 15:15:00	fecal specimens	negative	negative	negative	negative	Large - scale poultry farms (and farmers)	Deqing	peripheral urban areas
2018-08-22 15:15:00	fecal specimens	negative	negative	negative	negative	Large - scale poultry farms (and farmers)	Deqing	peripheral urban areas
2018-08-22 15:15:00	others	negative	negative	negative	negative	Large - scale poultry farms (and farmers)	Deqing	peripheral urban areas
2018-08-22 15:15:00	Sewage from poultry cleaning	negative	negative	negative	negative	Large - scale poultry farms (and farmers)	Deqing	peripheral urban areas
2018-08-22 15:15:00	others	negative	negative	negative	negative	Large - scale poultry farms (and farmers)	Deqing	peripheral urban areas
2018-08-22 15:20:00	fecal specimens	negative	negative	negative	negative	Areas where free - range poultry farmers are concentrated	Deqing	peripheral urban areas
2018-08-22 15:20:00	others	negative	negative	negative	negative	Areas where free - range poultry farmers are concentrated	Deqing	peripheral urban areas
2018-08-22 15:20:00	others	negative	negative	negative	negative	Areas where free - range poultry farmers are concentrated	Deqing	peripheral urban areas
2018-08-22 15:20:00	poultry drinking water	negative	negative	negative	negative	Areas where free - range poultry farmers are concentrated	Deqing	peripheral urban areas
2018-08-27	fecal specimens	negative	negative	negative	negative	Urban and rural live poultry markets	Nanxun	central urban area
2018-08-27	fecal specimens	negative	negative	negative	negative	Urban and rural live poultry markets	Nanxun	central urban area
2018-08-27	fecal specimens	negative	negative	negative	negative	Urban and rural live poultry markets	Nanxun	central urban area
2018-08-27	fecal specimens	negative	negative	negative	negative	Urban and rural live poultry markets	Nanxun	central urban area
2018-08-27	fecal specimens	negative	negative	negative	negative	Urban and rural live poultry markets	Nanxun	central urban area
2018-08-27	fecal specimens	negative	negative	negative	negative	Areas where free - range poultry farmers are concentrated	Nanxun	central urban area
2018-08-27	fecal specimens	negative	negative	negative	negative	Areas where free - range poultry farmers are concentrated	Nanxun	central urban area
2018-08-27	fecal specimens	negative	negative	negative	negative	Areas where free - range poultry farmers are concentrated	Nanxun	central urban area
2018-08-27	fecal specimens	negative	negative	negative	negative	Areas where free - range poultry farmers are concentrated	Nanxun	central urban area
2018-08-27	fecal specimens	negative	negative	negative	negative	Areas where free - range poultry farmers are concentrated	Nanxun	central urban area
2018-08-23	fecal specimens	negative	negative	negative	negative	Habitats of wild migratory birds	Changxing	peripheral urban areas
2018-08-23	fecal specimens	negative	negative	negative	negative	Habitats of wild migratory birds	Changxing	peripheral urban areas
2018-08-23	fecal specimens	negative	negative	negative	negative	Habitats of wild migratory birds	Changxing	peripheral urban areas
2018-08-23	fecal specimens	negative	negative	negative	negative	Habitats of wild migratory birds	Changxing	peripheral urban areas
2018-08-23	fecal specimens	negative	negative	negative	negative	Habitats of wild migratory birds	Changxing	peripheral urban areas
2018-08-23	fecal specimens	negative	negative	negative	negative	Habitats of wild migratory birds	Changxing	peripheral urban areas
2018-08-23	fecal specimens	negative	negative	negative	negative	Habitats of wild migratory birds	Changxing	peripheral urban areas
2018-08-23	fecal specimens	negative	negative	negative	negative	Habitats of wild migratory birds	Changxing	peripheral urban areas
2018-08-23	fecal specimens	negative	negative	negative	negative	Habitats of wild migratory birds	Changxing	peripheral urban areas
2018-08-23	fecal specimens	negative	negative	negative	negative	Large - scale poultry farms (and farmers)	Changxing	peripheral urban areas
2018-08-23	fecal specimens	negative	negative	negative	negative	Large - scale poultry farms (and farmers)	Changxing	peripheral urban areas
2018-08-23	fecal specimens	negative	negative	negative	negative	Large - scale poultry farms (and farmers)	Changxing	peripheral urban areas
2018-09-10	fecal specimens	negative	negative	negative	negative	Habitats of wild migratory birds	Wuxing	central urban area
2018-09-10	fecal specimens	negative	negative	negative	negative	Habitats of wild migratory birds	Wuxing	central urban area
2018-09-10	fecal specimens	negative	negative	negative	negative	Habitats of wild migratory birds	Wuxing	central urban area
2018-09-10	poultry drinking water	negative	negative	negative	negative	Habitats of wild migratory birds	Wuxing	central urban area
2018-09-10	poultry drinking water	negative	negative	negative	negative	Habitats of wild migratory birds	Wuxing	central urban area
2018-09-10	fecal specimens	negative	negative	negative	negative	Areas where free - range poultry farmers are concentrated	Wuxing	central urban area
2018-09-10	fecal specimens	negative	negative	negative	negative	Areas where free - range poultry farmers are concentrated	Wuxing	central urban area
2018-09-10	fecal specimens	negative	negative	negative	negative	Areas where free - range poultry farmers are concentrated	Wuxing	central urban area
2018-09-10	fecal specimens	negative	negative	negative	negative	Areas where free - range poultry farmers are concentrated	Wuxing	central urban area
2018-09-10	fecal specimens	negative	negative	negative	negative	Areas where free - range poultry farmers are concentrated	Wuxing	central urban area
2018-09-10 09:30:00	fecal specimens	negative	negative	negative	negative	Large - scale poultry farms (and farmers)	Deqing	peripheral urban areas
2018-09-10 09:30:00	fecal specimens	negative	negative	negative	negative	Large - scale poultry farms (and farmers)	Deqing	peripheral urban areas
2018-09-10 09:30:00	others	negative	negative	negative	negative	Large - scale poultry farms (and farmers)	Deqing	peripheral urban areas
2018-09-10 09:30:00	others	negative	negative	negative	negative	Large - scale poultry farms (and farmers)	Deqing	peripheral urban areas
2018-09-10 09:40:00	fecal specimens	negative	negative	negative	negative	Areas where free - range poultry farmers are concentrated	Deqing	peripheral urban areas
2018-09-10 09:40:00	fecal specimens	negative	negative	negative	negative	Areas where free - range poultry farmers are concentrated	Deqing	peripheral urban areas
2018-09-10 09:40:00	others	negative	negative	negative	negative	Areas where free - range poultry farmers are concentrated	Deqing	peripheral urban areas
2018-09-10 09:40:00	others	negative	negative	negative	negative	Areas where free - range poultry farmers are concentrated	Deqing	peripheral urban areas
2018-09-18	fecal specimens	negative	negative	negative	negative	Urban and rural live poultry markets	Nanxun	central urban area
2018-09-18	fecal specimens	negative	negative	negative	negative	Urban and rural live poultry markets	Nanxun	central urban area
2018-09-18	fecal specimens	negative	negative	negative	negative	Urban and rural live poultry markets	Nanxun	central urban area
2018-09-18	fecal specimens	negative	negative	negative	negative	Urban and rural live poultry markets	Nanxun	central urban area
2018-09-18	fecal specimens	negative	negative	negative	negative	Urban and rural live poultry markets	Nanxun	central urban area
2018-09-18	fecal specimens	negative	negative	negative	negative	Areas where free - range poultry farmers are concentrated	Nanxun	central urban area
2018-09-18	fecal specimens	negative	negative	negative	negative	Areas where free - range poultry farmers are concentrated	Nanxun	central urban area
2018-09-18	fecal specimens	negative	negative	negative	negative	Areas where free - range poultry farmers are concentrated	Nanxun	central urban area
2018-09-18	fecal specimens	negative	negative	negative	negative	Areas where free - range poultry farmers are concentrated	Nanxun	central urban area
2018-09-18	fecal specimens	negative	negative	negative	negative	Areas where free - range poultry farmers are concentrated	Nanxun	central urban area
2018-09-20	fecal specimens	negative	negative	negative	negative	Urban and rural live poultry markets	Anji	peripheral urban areas
2018-09-20	fecal specimens	negative	negative	negative	negative	Urban and rural live poultry markets	Anji	peripheral urban areas
2018-09-20	Swab specimens from the surface of cages	negative	negative	negative	negative	Urban and rural live poultry markets	Anji	peripheral urban areas
2018-09-20	fecal specimens	negative	negative	negative	negative	Urban and rural live poultry markets	Anji	peripheral urban areas
2018-09-20	fecal specimens	positive	negative	negative	negative	Urban and rural live poultry markets	Anji	peripheral urban areas
2018-09-20	fecal specimens	negative	negative	negative	negative	Large - scale poultry farms (and farmers)	Anji	peripheral urban areas
2018-09-20	fecal specimens	negative	negative	negative	negative	Large - scale poultry farms (and farmers)	Anji	peripheral urban areas
2018-09-20	fecal specimens	negative	negative	negative	negative	Large - scale poultry farms (and farmers)	Anji	peripheral urban areas
2018-09-20	Swab specimens from the surface of cages	negative	negative	negative	negative	Large - scale poultry farms (and farmers)	Anji	peripheral urban areas
2018-09-20	fecal specimens	negative	negative	negative	negative	Urban and rural live poultry markets	Anji	peripheral urban areas
2018-09-20	fecal specimens	negative	negative	negative	negative	Urban and rural live poultry markets	Anji	peripheral urban areas
2018-09-20	fecal specimens	negative	negative	negative	negative	Urban and rural live poultry markets	Anji	peripheral urban areas
2018-09-20	fecal specimens	positive	negative	negative	negative	Urban and rural live poultry markets	Anji	peripheral urban areas
2018-09-20	fecal specimens	positive	negative	negative	negative	Urban and rural live poultry markets	Anji	peripheral urban areas
2018-09-20	fecal specimens	negative	negative	negative	negative	Large - scale poultry farms (and farmers)	Changxing	peripheral urban areas
2018-09-20	fecal specimens	negative	negative	negative	negative	Large - scale poultry farms (and farmers)	Changxing	peripheral urban areas
2018-09-20	fecal specimens	negative	negative	negative	negative	Large - scale poultry farms (and farmers)	Changxing	peripheral urban areas
2018-09-20	fecal specimens	negative	negative	negative	negative	Habitats of wild migratory birds	Changxing	peripheral urban areas
2018-09-20	fecal specimens	negative	negative	negative	negative	Habitats of wild migratory birds	Changxing	peripheral urban areas
2018-09-20	fecal specimens	negative	negative	negative	negative	Habitats of wild migratory birds	Changxing	peripheral urban areas
2018-09-20	fecal specimens	negative	negative	negative	negative	Habitats of wild migratory birds	Changxing	peripheral urban areas
2018-09-20	fecal specimens	negative	negative	negative	negative	Habitats of wild migratory birds	Changxing	peripheral urban areas
2018-09-20	fecal specimens	negative	negative	negative	negative	Habitats of wild migratory birds	Changxing	peripheral urban areas
2018-09-20	fecal specimens	negative	negative	negative	negative	Habitats of wild migratory birds	Changxing	peripheral urban areas
2018-10-09	fecal specimens	negative	negative	negative	negative	Urban and rural live poultry markets	Nanxun	central urban area
2018-10-09	fecal specimens	positive	negative	negative	negative	Urban and rural live poultry markets	Nanxun	central urban area
2018-10-09	fecal specimens	positive	negative	negative	negative	Urban and rural live poultry markets	Nanxun	central urban area
2018-10-09	fecal specimens	positive	negative	negative	negative	Urban and rural live poultry markets	Nanxun	central urban area
2018-10-09	fecal specimens	negative	negative	negative	negative	Urban and rural live poultry markets	Nanxun	central urban area
2018-10-09	fecal specimens	negative	negative	negative	negative	Urban and rural live poultry markets	Nanxun	central urban area
2018-10-09	fecal specimens	negative	negative	negative	negative	Urban and rural live poultry markets	Nanxun	central urban area
2018-10-09	fecal specimens	negative	negative	negative	negative	Urban and rural live poultry markets	Nanxun	central urban area
2018-10-09	fecal specimens	negative	negative	negative	negative	Urban and rural live poultry markets	Nanxun	central urban area
2018-10-09	fecal specimens	negative	negative	negative	negative	Urban and rural live poultry markets	Nanxun	central urban area
2018-10-09	fecal specimens	negative	negative	negative	negative	Areas where free - range poultry farmers are concentrated	Nanxun	central urban area
2018-10-09	fecal specimens	negative	negative	negative	negative	Areas where free - range poultry farmers are concentrated	Nanxun	central urban area
2018-10-09	fecal specimens	negative	negative	negative	negative	Areas where free - range poultry farmers are concentrated	Nanxun	central urban area
2018-10-09	fecal specimens	negative	negative	negative	negative	Areas where free - range poultry farmers are concentrated	Nanxun	central urban area
2018-10-09	fecal specimens	negative	negative	negative	negative	Areas where free - range poultry farmers are concentrated	Nanxun	central urban area
2018-10-15	fecal specimens	negative	negative	negative	negative	Habitats of wild migratory birds	Wuxing	central urban area
2018-10-15	fecal specimens	negative	negative	negative	negative	Habitats of wild migratory birds	Wuxing	central urban area
2018-10-15	fecal specimens	negative	negative	negative	negative	Habitats of wild migratory birds	Wuxing	central urban area
2018-10-15	poultry drinking water	negative	negative	negative	negative	Habitats of wild migratory birds	Wuxing	central urban area
2018-10-15	poultry drinking water	negative	negative	negative	negative	Habitats of wild migratory birds	Wuxing	central urban area
2018-10-15	fecal specimens	negative	negative	negative	negative	Areas where free - range poultry farmers are concentrated	Wuxing	central urban area
2018-10-15	fecal specimens	negative	negative	negative	negative	Areas where free - range poultry farmers are concentrated	Wuxing	central urban area
2018-10-15	fecal specimens	negative	negative	negative	negative	Areas where free - range poultry farmers are concentrated	Wuxing	central urban area
2018-10-15	poultry drinking water	negative	negative	negative	negative	Areas where free - range poultry farmers are concentrated	Wuxing	central urban area
2018-10-15	poultry drinking water	negative	negative	negative	negative	Areas where free - range poultry farmers are concentrated	Wuxing	central urban area
2018-10-15	fecal specimens	negative	negative	negative	negative	Areas where free - range poultry farmers are concentrated	Wuxing	central urban area
2018-10-15	fecal specimens	negative	negative	negative	negative	Areas where free - range poultry farmers are concentrated	Wuxing	central urban area
2018-10-15	fecal specimens	negative	negative	negative	negative	Areas where free - range poultry farmers are concentrated	Wuxing	central urban area
2018-10-15	fecal specimens	negative	negative	negative	negative	Areas where free - range poultry farmers are concentrated	Wuxing	central urban area
2018-10-15	fecal specimens	negative	negative	negative	negative	Areas where free - range poultry farmers are concentrated	Wuxing	central urban area
2018-10-15	fecal specimens	negative	negative	negative	negative	Urban and rural live poultry markets	Anji	peripheral urban areas
2018-10-15	fecal specimens	negative	negative	negative	negative	Urban and rural live poultry markets	Anji	peripheral urban areas
2018-10-15	Swab specimens from the surface of cages	positive	negative	negative	positive	Urban and rural live poultry markets	Anji	peripheral urban areas
2018-10-15	fecal specimens	negative	negative	negative	negative	Urban and rural live poultry markets	Anji	peripheral urban areas
2018-10-15	fecal specimens	negative	negative	negative	negative	Urban and rural live poultry markets	Anji	peripheral urban areas
2018-10-15	fecal specimens	negative	negative	negative	negative	Large - scale poultry farms (and farmers)	Anji	peripheral urban areas
2018-10-15	fecal specimens	negative	negative	negative	negative	Large - scale poultry farms (and farmers)	Anji	peripheral urban areas
2018-10-15	fecal specimens	negative	negative	negative	negative	Large - scale poultry farms (and farmers)	Anji	peripheral urban areas
2018-10-15	Swab specimens from the surface of cages	negative	negative	negative	negative	Large - scale poultry farms (and farmers)	Anji	peripheral urban areas
2018-10-15	fecal specimens	negative	negative	negative	negative	Urban and rural live poultry markets	Anji	peripheral urban areas
2018-10-15	fecal specimens	negative	negative	negative	negative	Urban and rural live poultry markets	Anji	peripheral urban areas
2018-10-15	fecal specimens	negative	negative	negative	negative	Urban and rural live poultry markets	Anji	peripheral urban areas
2018-10-15	fecal specimens	negative	negative	negative	negative	Urban and rural live poultry markets	Anji	peripheral urban areas
2018-10-15	fecal specimens	negative	negative	negative	negative	Urban and rural live poultry markets	Anji	peripheral urban areas
2018-10-15	fecal specimens	negative	negative	negative	negative	Areas where free - range poultry farmers are concentrated	Anji	peripheral urban areas
2018-10-15	fecal specimens	negative	negative	negative	negative	Areas where free - range poultry farmers are concentrated	Anji	peripheral urban areas
2018-10-24 10:20:00	fecal specimens	negative	negative	negative	negative	Areas where free - range poultry farmers are concentrated	Deqing	peripheral urban areas
2018-10-24 10:20:00	fecal specimens	negative	negative	negative	negative	Areas where free - range poultry farmers are concentrated	Deqing	peripheral urban areas
2018-10-24 10:20:00	others	negative	negative	negative	negative	Areas where free - range poultry farmers are concentrated	Deqing	peripheral urban areas
2018-10-24 10:20:00	poultry drinking water	negative	negative	negative	negative	Areas where free - range poultry farmers are concentrated	Deqing	peripheral urban areas
2018-10-24 10:30:00	fecal specimens	negative	negative	negative	negative	Areas where free - range poultry farmers are concentrated	Deqing	peripheral urban areas
2018-10-24 10:30:00	fecal specimens	negative	negative	negative	negative	Areas where free - range poultry farmers are concentrated	Deqing	peripheral urban areas
2018-10-24 10:30:00	others	negative	negative	negative	negative	Areas where free - range poultry farmers are concentrated	Deqing	peripheral urban areas
2018-10-24 10:30:00	poultry drinking water	negative	negative	negative	negative	Areas where free - range poultry farmers are concentrated	Deqing	peripheral urban areas
2018-10-24 15:00:00	others	positive	negative	negative	negative	poultry slaughter and processing plants	Deqing	peripheral urban areas
2018-10-24 15:00:00	Swab specimens from the surface of cutting boards where poultry is slaughtered or placed	positive	negative	negative	positive	poultry slaughter and processing plants	Deqing	peripheral urban areas
2018-10-24 15:00:00	others	positive	negative	negative	positive	poultry slaughter and processing plants	Deqing	peripheral urban areas
2018-10-24 15:00:00	Sewage from poultry cleaning	positive	negative	positive	positive	poultry slaughter and processing plants	Deqing	peripheral urban areas
2018-10-24 15:00:00	Swab specimens from the surface of cages	negative	negative	negative	negative	poultry slaughter and processing plants	Deqing	peripheral urban areas
2018-10-24 15:00:00	Swab specimens from the surface of cages	negative	negative	negative	negative	poultry slaughter and processing plants	Deqing	peripheral urban areas
2018-10-24 15:00:00	Swab specimens from the surface of cages	positive	negative	negative	negative	poultry slaughter and processing plants	Deqing	peripheral urban areas
2018-10-24 15:00:00	others	negative	negative	negative	negative	poultry slaughter and processing plants	Deqing	peripheral urban areas
2018-10-24 15:00:00	fecal specimens	negative	negative	negative	negative	Areas where free - range poultry farmers are concentrated	Changxing	peripheral urban areas
2018-10-24 15:00:00	fecal specimens	negative	negative	negative	negative	Areas where free - range poultry farmers are concentrated	Changxing	peripheral urban areas
2018-10-24 15:00:00	fecal specimens	negative	negative	negative	negative	Areas where free - range poultry farmers are concentrated	Changxing	peripheral urban areas
2018-10-24 15:00:00	fecal specimens	negative	negative	negative	negative	Areas where free - range poultry farmers are concentrated	Changxing	peripheral urban areas
2018-10-24 15:00:00	fecal specimens	negative	negative	negative	negative	Areas where free - range poultry farmers are concentrated	Changxing	peripheral urban areas
2018-10-24 15:00:00	fecal specimens	negative	negative	negative	negative	Areas where free - range poultry farmers are concentrated	Changxing	peripheral urban areas
2018-10-24 15:00:00	fecal specimens	negative	negative	negative	negative	Areas where free - range poultry farmers are concentrated	Changxing	peripheral urban areas
2018-10-24 15:00:00	fecal specimens	negative	negative	negative	negative	Areas where free - range poultry farmers are concentrated	Changxing	peripheral urban areas
2018-10-24 15:00:00	fecal specimens	negative	negative	negative	negative	Areas where free - range poultry farmers are concentrated	Changxing	peripheral urban areas
2018-10-24 15:00:00	fecal specimens	negative	negative	negative	negative	Areas where free - range poultry farmers are concentrated	Changxing	peripheral urban areas
2018-10-24 15:00:00	fecal specimens	negative	negative	negative	negative	Areas where free - range poultry farmers are concentrated	Changxing	peripheral urban areas
2018-10-24 15:00:00	fecal specimens	negative	negative	negative	negative	Areas where free - range poultry farmers are concentrated	Changxing	peripheral urban areas
2018-10-24 15:00:00	fecal specimens	negative	negative	negative	negative	Areas where free - range poultry farmers are concentrated	Changxing	peripheral urban areas
2018-10-24 15:00:00	fecal specimens	negative	negative	negative	negative	Areas where free - range poultry farmers are concentrated	Changxing	peripheral urban areas
2018-10-24 15:00:00	fecal specimens	negative	negative	negative	negative	Areas where free - range poultry farmers are concentrated	Changxing	peripheral urban areas
2018-10-24 15:00:00	fecal specimens	negative	negative	negative	negative	Areas where free - range poultry farmers are concentrated	Changxing	peripheral urban areas
2018-10-24 15:00:00	fecal specimens	negative	negative	negative	negative	Areas where free - range poultry farmers are concentrated	Changxing	peripheral urban areas
2018-10-24 15:00:00	fecal specimens	negative	negative	negative	negative	Areas where free - range poultry farmers are concentrated	Changxing	peripheral urban areas
2018-10-24 15:00:00	fecal specimens	negative	negative	negative	negative	Areas where free - range poultry farmers are concentrated	Changxing	peripheral urban areas
2018-11-06	fecal specimens	negative	negative	negative	negative	Areas where free - range poultry farmers are concentrated	Deqing	peripheral urban areas
2018-11-06	fecal specimens	negative	negative	negative	negative	Areas where free - range poultry farmers are concentrated	Deqing	peripheral urban areas
2018-11-06	Swab specimens from the surface of cages	negative	negative	negative	negative	Areas where free - range poultry farmers are concentrated	Deqing	peripheral urban areas
2018-11-06	Sewage from poultry cleaning	negative	negative	negative	negative	Areas where free - range poultry farmers are concentrated	Deqing	peripheral urban areas
2018-11-06	fecal specimens	negative	negative	negative	negative	Areas where free - range poultry farmers are concentrated	Deqing	peripheral urban areas
2018-11-06	fecal specimens	negative	negative	negative	negative	Areas where free - range poultry farmers are concentrated	Deqing	peripheral urban areas
2018-11-06	fecal specimens	negative	negative	negative	negative	Areas where free - range poultry farmers are concentrated	Deqing	peripheral urban areas
2018-11-06	Sewage from poultry cleaning	negative	negative	negative	negative	Areas where free - range poultry farmers are concentrated	Deqing	peripheral urban areas
2018-11-06	others	positive	negative	negative	positive	poultry slaughter and processing plants	Deqing	peripheral urban areas
2018-11-06	others	negative	negative	negative	negative	poultry slaughter and processing plants	Deqing	peripheral urban areas
2018-11-06	Swab specimens from the surface of cutting boards where poultry is slaughtered or placed	positive	negative	negative	positive	poultry slaughter and processing plants	Deqing	peripheral urban areas
2018-11-06	Swab specimens from the surface of cages	positive	negative	negative	positive	poultry slaughter and processing plants	Deqing	peripheral urban areas
2018-11-06	Sewage from poultry cleaning	positive	negative	negative	positive	poultry slaughter and processing plants	Deqing	peripheral urban areas
2018-11-06	Sewage from poultry cleaning	positive	negative	negative	positive	poultry slaughter and processing plants	Deqing	peripheral urban areas
2018-11-06	Swab specimens from the surface of cages	positive	negative	positive	positive	poultry slaughter and processing plants	Deqing	peripheral urban areas
2018-11-06	fecal specimens	negative	negative	negative	negative	poultry slaughter and processing plants	Deqing	peripheral urban areas
2018-11-12	fecal specimens	negative	negative	negative	negative	Habitats of wild migratory birds	Wuxing	central urban area
2018-11-12	fecal specimens	negative	negative	negative	negative	Habitats of wild migratory birds	Wuxing	central urban area
2018-11-12	fecal specimens	negative	negative	negative	negative	Habitats of wild migratory birds	Wuxing	central urban area
2018-11-12	poultry drinking water	negative	negative	negative	negative	Habitats of wild migratory birds	Wuxing	central urban area
2018-11-12	poultry drinking water	negative	negative	negative	negative	Habitats of wild migratory birds	Wuxing	central urban area
2018-11-12	fecal specimens	negative	negative	negative	negative	Areas where free - range poultry farmers are concentrated	Wuxing	central urban area
2018-11-12	fecal specimens	negative	negative	negative	negative	Areas where free - range poultry farmers are concentrated	Wuxing	central urban area
2018-11-12	fecal specimens	negative	negative	negative	negative	Areas where free - range poultry farmers are concentrated	Wuxing	central urban area
2018-11-12	fecal specimens	negative	negative	negative	negative	Areas where free - range poultry farmers are concentrated	Wuxing	central urban area
2018-11-12	fecal specimens	negative	negative	negative	negative	Areas where free - range poultry farmers are concentrated	Wuxing	central urban area
2018-11-12	fecal specimens	negative	negative	negative	negative	Areas where free - range poultry farmers are concentrated	Wuxing	central urban area
2018-11-12	fecal specimens	negative	negative	negative	negative	Areas where free - range poultry farmers are concentrated	Wuxing	central urban area
2018-11-12	fecal specimens	negative	negative	negative	negative	Areas where free - range poultry farmers are concentrated	Wuxing	central urban area
2018-11-12	poultry drinking water	negative	negative	negative	negative	Areas where free - range poultry farmers are concentrated	Wuxing	central urban area
2018-11-12	poultry drinking water	negative	negative	negative	negative	Areas where free - range poultry farmers are concentrated	Wuxing	central urban area
2018-11-12	fecal specimens	negative	negative	negative	negative	Large - scale poultry farms (and farmers)	Anji	peripheral urban areas
2018-11-12	fecal specimens	negative	negative	negative	negative	Large - scale poultry farms (and farmers)	Anji	peripheral urban areas
2018-11-12	fecal specimens	negative	negative	negative	negative	Large - scale poultry farms (and farmers)	Anji	peripheral urban areas
2018-11-12	fecal specimens	negative	negative	negative	negative	Large - scale poultry farms (and farmers)	Anji	peripheral urban areas
2018-11-12	fecal specimens	negative	negative	negative	negative	Urban and rural live poultry markets	Anji	peripheral urban areas
2018-11-12	fecal specimens	negative	negative	negative	negative	Urban and rural live poultry markets	Anji	peripheral urban areas
2018-11-12	fecal specimens	negative	negative	negative	negative	Urban and rural live poultry markets	Anji	peripheral urban areas
2018-11-12	Swab specimens from the surface of cages	negative	negative	negative	negative	Urban and rural live poultry markets	Anji	peripheral urban areas
2018-11-12	fecal specimens	negative	negative	negative	negative	Urban and rural live poultry markets	Anji	peripheral urban areas
2018-11-12	fecal specimens	negative	negative	negative	negative	Urban and rural live poultry markets	Anji	peripheral urban areas
2018-11-12	Swab specimens from the surface of cages	positive	negative	negative	negative	Urban and rural live poultry markets	Anji	peripheral urban areas
2018-11-12	fecal specimens	negative	negative	negative	negative	Urban and rural live poultry markets	Anji	peripheral urban areas
2018-11-12	fecal specimens	negative	negative	negative	negative	Urban and rural live poultry markets	Anji	peripheral urban areas
2018-11-12	fecal specimens	negative	negative	negative	negative	Urban and rural live poultry markets	Anji	peripheral urban areas
2018-11-12	fecal specimens	positive	positive	negative	negative	Urban and rural live poultry markets	Anji	peripheral urban areas
2018-11-12	fecal specimens	positive	positive	negative	negative	Urban and rural live poultry markets	Anji	peripheral urban areas
2018-11-20	fecal specimens	negative	negative	negative	negative	Urban and rural live poultry markets	Nanxun	central urban area
2018-11-20	fecal specimens	negative	negative	negative	negative	Urban and rural live poultry markets	Nanxun	central urban area
2018-11-20	fecal specimens	negative	negative	negative	negative	Urban and rural live poultry markets	Nanxun	central urban area
2018-11-20	fecal specimens	negative	negative	negative	negative	Urban and rural live poultry markets	Nanxun	central urban area
2018-11-20	fecal specimens	negative	negative	negative	negative	Urban and rural live poultry markets	Nanxun	central urban area
2018-11-20	fecal specimens	negative	negative	negative	negative	Urban and rural live poultry markets	Nanxun	central urban area
2018-11-20	fecal specimens	positive	negative	negative	negative	Urban and rural live poultry markets	Nanxun	central urban area
2018-11-20	fecal specimens	negative	negative	negative	negative	Urban and rural live poultry markets	Nanxun	central urban area
2018-11-20	fecal specimens	negative	negative	negative	negative	Urban and rural live poultry markets	Nanxun	central urban area
2018-11-20	fecal specimens	negative	negative	negative	negative	Urban and rural live poultry markets	Nanxun	central urban area
2018-11-20	fecal specimens	negative	negative	negative	negative	Areas where free - range poultry farmers are concentrated	Nanxun	central urban area
2018-11-20	fecal specimens	negative	negative	negative	negative	Areas where free - range poultry farmers are concentrated	Nanxun	central urban area
2018-11-20	fecal specimens	negative	negative	negative	negative	Areas where free - range poultry farmers are concentrated	Nanxun	central urban area
2018-11-20	fecal specimens	negative	negative	negative	negative	Areas where free - range poultry farmers are concentrated	Nanxun	central urban area
2018-11-20	fecal specimens	negative	negative	negative	negative	Areas where free - range poultry farmers are concentrated	Nanxun	central urban area
2018-11-20	fecal specimens	negative	negative	negative	negative	Large - scale poultry farms (and farmers)	Changxing	peripheral urban areas
2018-11-20	fecal specimens	negative	negative	negative	negative	Large - scale poultry farms (and farmers)	Changxing	peripheral urban areas
2018-11-20	fecal specimens	negative	negative	negative	negative	Large - scale poultry farms (and farmers)	Changxing	peripheral urban areas
2018-11-20	fecal specimens	negative	negative	negative	negative	Large - scale poultry farms (and farmers)	Changxing	peripheral urban areas
2018-11-20	fecal specimens	negative	negative	negative	negative	Large - scale poultry farms (and farmers)	Changxing	peripheral urban areas
2018-11-20	fecal specimens	negative	negative	negative	negative	Large - scale poultry farms (and farmers)	Changxing	peripheral urban areas
2018-11-20	fecal specimens	negative	negative	negative	negative	Large - scale poultry farms (and farmers)	Changxing	peripheral urban areas
2018-11-20	fecal specimens	negative	negative	negative	negative	Large - scale poultry farms (and farmers)	Changxing	peripheral urban areas
2018-11-20	fecal specimens	negative	negative	negative	negative	Large - scale poultry farms (and farmers)	Changxing	peripheral urban areas
2018-11-20	fecal specimens	negative	negative	negative	negative	Large - scale poultry farms (and farmers)	Changxing	peripheral urban areas
2018-11-20	fecal specimens	negative	negative	negative	negative	Large - scale poultry farms (and farmers)	Changxing	peripheral urban areas
2018-11-20	fecal specimens	negative	negative	negative	negative	Large - scale poultry farms (and farmers)	Changxing	peripheral urban areas
2018-11-20	fecal specimens	negative	negative	negative	negative	Large - scale poultry farms (and farmers)	Changxing	peripheral urban areas
2018-11-20	fecal specimens	negative	negative	negative	negative	Large - scale poultry farms (and farmers)	Changxing	peripheral urban areas
2018-11-20	fecal specimens	negative	negative	negative	negative	Large - scale poultry farms (and farmers)	Changxing	peripheral urban areas
2018-11-20	fecal specimens	negative	negative	negative	negative	Large - scale poultry farms (and farmers)	Changxing	peripheral urban areas
2018-11-20	fecal specimens	negative	negative	negative	negative	Large - scale poultry farms (and farmers)	Changxing	peripheral urban areas
2018-11-20	fecal specimens	negative	negative	negative	negative	Large - scale poultry farms (and farmers)	Changxing	peripheral urban areas
2018-11-20	fecal specimens	negative	negative	negative	negative	Large - scale poultry farms (and farmers)	Changxing	peripheral urban areas
2018-11-20	fecal specimens	negative	negative	negative	negative	Large - scale poultry farms (and farmers)	Changxing	peripheral urban areas
2018-12-12	fecal specimens	negative	negative	negative	negative	Habitats of wild migratory birds	Wuxing	central urban area
2018-12-12	fecal specimens	negative	negative	negative	negative	Habitats of wild migratory birds	Wuxing	central urban area
2018-12-12	fecal specimens	negative	negative	negative	negative	Habitats of wild migratory birds	Wuxing	central urban area
2018-12-12	poultry drinking water	negative	negative	negative	negative	Habitats of wild migratory birds	Wuxing	central urban area
2018-12-12	poultry drinking water	negative	negative	negative	negative	Habitats of wild migratory birds	Wuxing	central urban area
2018-12-12	fecal specimens	negative	negative	negative	negative	Areas where free - range poultry farmers are concentrated	Wuxing	central urban area
2018-12-12	fecal specimens	negative	negative	negative	negative	Areas where free - range poultry farmers are concentrated	Wuxing	central urban area
2018-12-12	fecal specimens	negative	negative	negative	negative	Areas where free - range poultry farmers are concentrated	Wuxing	central urban area
2018-12-12	fecal specimens	negative	negative	negative	negative	Areas where free - range poultry farmers are concentrated	Wuxing	central urban area
2018-12-12	fecal specimens	negative	negative	negative	negative	Areas where free - range poultry farmers are concentrated	Wuxing	central urban area
2018-12-12	fecal specimens	negative	negative	negative	negative	Areas where free - range poultry farmers are concentrated	Wuxing	central urban area
2018-12-12	fecal specimens	negative	negative	negative	negative	Areas where free - range poultry farmers are concentrated	Wuxing	central urban area
2018-12-12	fecal specimens	negative	negative	negative	negative	Areas where free - range poultry farmers are concentrated	Wuxing	central urban area
2018-12-12	poultry drinking water	negative	negative	negative	negative	Areas where free - range poultry farmers are concentrated	Wuxing	central urban area
2018-12-12	poultry drinking water	negative	negative	negative	negative	Areas where free - range poultry farmers are concentrated	Wuxing	central urban area
2018-12-10	fecal specimens	negative	negative	negative	negative	Large - scale poultry farms (and farmers)	Anji	peripheral urban areas
2018-12-10	fecal specimens	negative	negative	negative	negative	Large - scale poultry farms (and farmers)	Anji	peripheral urban areas
2018-12-10	fecal specimens	negative	negative	negative	negative	Large - scale poultry farms (and farmers)	Anji	peripheral urban areas
2018-12-10	fecal specimens	negative	negative	negative	negative	Large - scale poultry farms (and farmers)	Anji	peripheral urban areas
2018-12-10	fecal specimens	negative	negative	negative	negative	Urban and rural live poultry markets	Anji	peripheral urban areas
2018-12-10	fecal specimens	negative	negative	negative	negative	Urban and rural live poultry markets	Anji	peripheral urban areas
2018-12-10	fecal specimens	negative	negative	negative	negative	Urban and rural live poultry markets	Anji	peripheral urban areas
2018-12-10	Swab specimens from the surface of cages	negative	negative	negative	negative	Urban and rural live poultry markets	Anji	peripheral urban areas
2018-12-10	fecal specimens	negative	negative	negative	negative	Urban and rural live poultry markets	Anji	peripheral urban areas
2018-12-10	fecal specimens	negative	negative	negative	negative	Urban and rural live poultry markets	Anji	peripheral urban areas
2018-12-10	Swab specimens from the surface of cages	positive	negative	negative	negative	Urban and rural live poultry markets	Anji	peripheral urban areas
2018-12-10	fecal specimens	negative	negative	negative	negative	Urban and rural live poultry markets	Anji	peripheral urban areas
2018-12-10	fecal specimens	negative	negative	negative	negative	Urban and rural live poultry markets	Anji	peripheral urban areas
2018-12-10	fecal specimens	negative	negative	negative	negative	Urban and rural live poultry markets	Anji	peripheral urban areas
2018-12-10	fecal specimens	positive	negative	positive	negative	Urban and rural live poultry markets	Anji	peripheral urban areas
2018-12-10	fecal specimens	positive	negative	positive	negative	Urban and rural live poultry markets	Anji	peripheral urban areas
2018-12-19	fecal specimens	positive	negative	negative	negative	Urban and rural live poultry markets	Nanxun	central urban area
2018-12-19	fecal specimens	positive	negative	negative	negative	Urban and rural live poultry markets	Nanxun	central urban area
2018-12-19	fecal specimens	positive	negative	negative	positive	Urban and rural live poultry markets	Nanxun	central urban area
2018-12-19	fecal specimens	negative	negative	negative	negative	Urban and rural live poultry markets	Nanxun	central urban area
2018-12-19	fecal specimens	positive	negative	negative	negative	Urban and rural live poultry markets	Nanxun	central urban area
2018-12-19	fecal specimens	negative	negative	negative	negative	Urban and rural live poultry markets	Nanxun	central urban area
2018-12-19	fecal specimens	negative	negative	negative	negative	Urban and rural live poultry markets	Nanxun	central urban area
2018-12-19	fecal specimens	negative	negative	negative	negative	Urban and rural live poultry markets	Nanxun	central urban area
2018-12-19	fecal specimens	negative	negative	negative	negative	Urban and rural live poultry markets	Nanxun	central urban area
2018-12-19	fecal specimens	negative	negative	negative	negative	Urban and rural live poultry markets	Nanxun	central urban area
2018-12-19	fecal specimens	negative	negative	negative	negative	Areas where free - range poultry farmers are concentrated	Nanxun	central urban area
2018-12-19	fecal specimens	negative	negative	negative	negative	Areas where free - range poultry farmers are concentrated	Nanxun	central urban area
2018-12-19	fecal specimens	negative	negative	negative	negative	Areas where free - range poultry farmers are concentrated	Nanxun	central urban area
2018-12-19	fecal specimens	positive	negative	negative	negative	Areas where free - range poultry farmers are concentrated	Nanxun	central urban area
2018-12-19	fecal specimens	negative	negative	negative	negative	Areas where free - range poultry farmers are concentrated	Nanxun	central urban area
2018-12-19 09:20:00	fecal specimens	negative	negative	negative	negative	Large - scale poultry farms (and farmers)	Deqing	peripheral urban areas
2018-12-19 09:20:00	fecal specimens	negative	negative	negative	negative	Large - scale poultry farms (and farmers)	Deqing	peripheral urban areas
2018-12-19 09:20:00	others	negative	negative	negative	negative	Large - scale poultry farms (and farmers)	Deqing	peripheral urban areas
2018-12-19 09:20:00	poultry drinking water	negative	negative	negative	negative	Large - scale poultry farms (and farmers)	Deqing	peripheral urban areas
2018-12-19 09:20:00	fecal specimens	negative	negative	negative	negative	Large - scale poultry farms (and farmers)	Deqing	peripheral urban areas
2018-12-19 09:20:00	fecal specimens	negative	negative	negative	negative	Large - scale poultry farms (and farmers)	Deqing	peripheral urban areas
2018-12-19 09:20:00	others	negative	negative	negative	negative	Large - scale poultry farms (and farmers)	Deqing	peripheral urban areas
2018-12-19 09:20:00	poultry drinking water	negative	negative	negative	negative	Large - scale poultry farms (and farmers)	Deqing	peripheral urban areas
2018-12-19 09:40:00	fecal specimens	negative	negative	negative	negative	Areas where free - range poultry farmers are concentrated	Deqing	peripheral urban areas
2018-12-19 09:40:00	fecal specimens	negative	negative	negative	negative	Areas where free - range poultry farmers are concentrated	Deqing	peripheral urban areas
2018-12-19 09:40:00	others	negative	negative	negative	negative	Areas where free - range poultry farmers are concentrated	Deqing	peripheral urban areas
2018-12-19 09:40:00	fecal specimens	negative	negative	negative	negative	Areas where free - range poultry farmers are concentrated	Deqing	peripheral urban areas
2018-12-19 09:50:00	fecal specimens	negative	negative	negative	negative	Areas where free - range poultry farmers are concentrated	Deqing	peripheral urban areas
2018-12-19 09:50:00	fecal specimens	negative	negative	negative	negative	Areas where free - range poultry farmers are concentrated	Deqing	peripheral urban areas
2018-12-19 09:50:00	others	negative	negative	negative	negative	Areas where free - range poultry farmers are concentrated	Deqing	peripheral urban areas
2018-12-19 09:50:00	others	negative	negative	negative	negative	Areas where free - range poultry farmers are concentrated	Deqing	peripheral urban areas
2018-12-21	fecal specimens	negative	negative	negative	negative	Large - scale poultry farms (and farmers)	Changxing	peripheral urban areas
2018-12-21	fecal specimens	negative	negative	negative	negative	Large - scale poultry farms (and farmers)	Changxing	peripheral urban areas
2018-12-21	fecal specimens	negative	negative	negative	negative	Large - scale poultry farms (and farmers)	Changxing	peripheral urban areas
2018-12-21	fecal specimens	negative	negative	negative	negative	Large - scale poultry farms (and farmers)	Changxing	peripheral urban areas
2018-12-21	fecal specimens	negative	negative	negative	negative	Large - scale poultry farms (and farmers)	Changxing	peripheral urban areas
2018-12-21	fecal specimens	negative	negative	negative	negative	Large - scale poultry farms (and farmers)	Changxing	peripheral urban areas
2018-12-21	fecal specimens	negative	negative	negative	negative	Large - scale poultry farms (and farmers)	Changxing	peripheral urban areas
2018-12-21	fecal specimens	negative	negative	negative	negative	Large - scale poultry farms (and farmers)	Changxing	peripheral urban areas
2018-12-21	fecal specimens	negative	negative	negative	negative	Large - scale poultry farms (and farmers)	Changxing	peripheral urban areas
2018-12-21	fecal specimens	negative	negative	negative	negative	Large - scale poultry farms (and farmers)	Changxing	peripheral urban areas
2018-12-21	fecal specimens	negative	negative	negative	negative	Large - scale poultry farms (and farmers)	Changxing	peripheral urban areas
2018-12-21	fecal specimens	negative	negative	negative	negative	Large - scale poultry farms (and farmers)	Changxing	peripheral urban areas
2018-12-21	fecal specimens	negative	negative	negative	negative	Large - scale poultry farms (and farmers)	Changxing	peripheral urban areas
2018-12-21	fecal specimens	negative	negative	negative	negative	Large - scale poultry farms (and farmers)	Changxing	peripheral urban areas
2018-12-21	fecal specimens	negative	negative	negative	negative	Large - scale poultry farms (and farmers)	Changxing	peripheral urban areas
2018-12-21	fecal specimens	negative	negative	negative	negative	Large - scale poultry farms (and farmers)	Changxing	peripheral urban areas
2018-12-21	fecal specimens	negative	negative	negative	negative	Areas where free - range poultry farmers are concentrated	Changxing	peripheral urban areas
2018-12-21	fecal specimens	negative	negative	negative	negative	Areas where free - range poultry farmers are concentrated	Changxing	peripheral urban areas
2018-12-21	fecal specimens	negative	negative	negative	negative	Areas where free - range poultry farmers are concentrated	Changxing	peripheral urban areas
2018-12-21	fecal specimens	negative	negative	negative	negative	Areas where free - range poultry farmers are concentrated	Changxing	peripheral urban areas
2019-01-10	fecal specimens	negative	negative	negative	negative	Habitats of wild migratory birds	Wuxing	central urban area
2019-01-10	fecal specimens	negative	negative	negative	negative	Habitats of wild migratory birds	Wuxing	central urban area
2019-01-10	fecal specimens	negative	negative	negative	negative	Habitats of wild migratory birds	Wuxing	central urban area
2019-01-10	poultry drinking water	negative	negative	negative	negative	Habitats of wild migratory birds	Wuxing	central urban area
2019-01-10	poultry drinking water	negative	negative	negative	negative	Habitats of wild migratory birds	Wuxing	central urban area
2019-01-10	fecal specimens	negative	negative	negative	negative	Areas where free - range poultry farmers are concentrated	Wuxing	central urban area
2019-01-10	fecal specimens	negative	negative	negative	negative	Areas where free - range poultry farmers are concentrated	Wuxing	central urban area
2019-01-10	fecal specimens	negative	negative	negative	negative	Areas where free - range poultry farmers are concentrated	Wuxing	central urban area
2019-01-10	fecal specimens	negative	negative	negative	negative	Areas where free - range poultry farmers are concentrated	Wuxing	central urban area
2019-01-10	fecal specimens	negative	negative	negative	negative	Areas where free - range poultry farmers are concentrated	Wuxing	central urban area
2019-01-10	fecal specimens	negative	negative	negative	negative	Areas where free - range poultry farmers are concentrated	Wuxing	central urban area
2019-01-10	fecal specimens	negative	negative	negative	negative	Areas where free - range poultry farmers are concentrated	Wuxing	central urban area
2019-01-10	fecal specimens	negative	negative	negative	negative	Areas where free - range poultry farmers are concentrated	Wuxing	central urban area
2019-01-10	fecal specimens	negative	negative	negative	negative	Areas where free - range poultry farmers are concentrated	Wuxing	central urban area
2019-01-10	fecal specimens	negative	negative	negative	negative	Areas where free - range poultry farmers are concentrated	Wuxing	central urban area
2019-01-14	fecal specimens	negative	negative	negative	negative	Large - scale poultry farms (and farmers)	Anji	peripheral urban areas
2019-01-14	fecal specimens	negative	negative	negative	negative	Large - scale poultry farms (and farmers)	Anji	peripheral urban areas
2019-01-14	fecal specimens	negative	negative	negative	negative	Large - scale poultry farms (and farmers)	Anji	peripheral urban areas
2019-01-14	fecal specimens	negative	negative	negative	negative	Large - scale poultry farms (and farmers)	Anji	peripheral urban areas
2019-01-14	fecal specimens	positive	negative	negative	positive	poultry slaughter and processing plants	Anji	peripheral urban areas
2019-01-14	fecal specimens	positive	negative	negative	positive	poultry slaughter and processing plants	Anji	peripheral urban areas
2019-01-14	fecal specimens	negative	negative	negative	negative	poultry slaughter and processing plants	Anji	peripheral urban areas
2019-01-14	Swab specimens from the surface of cages	positive	negative	negative	positive	poultry slaughter and processing plants	Anji	peripheral urban areas
2019-01-14	fecal specimens	negative	negative	negative	negative	poultry slaughter and processing plants	Anji	peripheral urban areas
2019-01-14	fecal specimens	negative	negative	negative	negative	poultry slaughter and processing plants	Anji	peripheral urban areas
2019-01-14	Swab specimens from the surface of cages	negative	negative	negative	negative	poultry slaughter and processing plants	Anji	peripheral urban areas
2019-01-14	fecal specimens	negative	negative	negative	negative	poultry slaughter and processing plants	Anji	peripheral urban areas
2019-01-14	fecal specimens	negative	negative	negative	negative	poultry slaughter and processing plants	Anji	peripheral urban areas
2019-01-14	fecal specimens	negative	negative	negative	negative	poultry slaughter and processing plants	Anji	peripheral urban areas
2019-01-14	fecal specimens	negative	negative	negative	negative	poultry slaughter and processing plants	Anji	peripheral urban areas
2019-01-14	fecal specimens	negative	negative	negative	negative	poultry slaughter and processing plants	Anji	peripheral urban areas
2019-01-21	fecal specimens	negative	negative	negative	negative	Urban and rural live poultry markets	Nanxun	central urban area
2019-01-21	fecal specimens	negative	negative	negative	negative	Urban and rural live poultry markets	Nanxun	central urban area
2019-01-21	fecal specimens	negative	negative	negative	negative	Urban and rural live poultry markets	Nanxun	central urban area
2019-01-21	fecal specimens	negative	negative	negative	negative	Urban and rural live poultry markets	Nanxun	central urban area
2019-01-21	fecal specimens	positive	negative	negative	positive	Urban and rural live poultry markets	Nanxun	central urban area
2019-01-21	fecal specimens	positive	negative	negative	positive	Urban and rural live poultry markets	Nanxun	central urban area
2019-01-21	fecal specimens	negative	negative	negative	negative	Urban and rural live poultry markets	Nanxun	central urban area
2019-01-21	fecal specimens	positive	negative	negative	positive	Urban and rural live poultry markets	Nanxun	central urban area
2019-01-21	fecal specimens	positive	negative	negative	positive	Urban and rural live poultry markets	Nanxun	central urban area
2019-01-21	fecal specimens	positive	negative	negative	positive	Urban and rural live poultry markets	Nanxun	central urban area
2019-01-21	fecal specimens	negative	negative	negative	negative	Areas where free - range poultry farmers are concentrated	Nanxun	central urban area
2019-01-21	fecal specimens	negative	negative	negative	negative	Areas where free - range poultry farmers are concentrated	Nanxun	central urban area
2019-01-21	fecal specimens	negative	negative	negative	negative	Areas where free - range poultry farmers are concentrated	Nanxun	central urban area
2019-01-21	fecal specimens	negative	negative	negative	negative	Areas where free - range poultry farmers are concentrated	Nanxun	central urban area
2019-01-21	fecal specimens	negative	negative	negative	negative	Areas where free - range poultry farmers are concentrated	Nanxun	central urban area
2019-01-15	Swab specimens from the surface of cages	positive	negative	negative	positive	poultry slaughter and processing plants	Deqing	peripheral urban areas
2019-01-15	fecal specimens	positive	negative	negative	positive	poultry slaughter and processing plants	Deqing	peripheral urban areas
2019-01-15	others	positive	negative	negative	positive	poultry slaughter and processing plants	Deqing	peripheral urban areas
2019-01-15	others	negative	negative	negative	negative	poultry slaughter and processing plants	Deqing	peripheral urban areas
2019-01-15	others	positive	negative	negative	negative	poultry slaughter and processing plants	Deqing	peripheral urban areas
2019-01-15	others	positive	negative	negative	positive	poultry slaughter and processing plants	Deqing	peripheral urban areas
2019-01-15	Swab specimens from the surface of cutting boards where poultry is slaughtered or placed	positive	negative	negative	positive	poultry slaughter and processing plants	Deqing	peripheral urban areas
2019-01-15	others	positive	negative	negative	positive	poultry slaughter and processing plants	Deqing	peripheral urban areas
2019-01-15	others	positive	negative	negative	positive	poultry slaughter and processing plants	Deqing	peripheral urban areas
2019-01-15	others	positive	negative	negative	positive	poultry slaughter and processing plants	Deqing	peripheral urban areas
2019-01-15	Sewage from poultry cleaning	positive	negative	negative	positive	poultry slaughter and processing plants	Deqing	peripheral urban areas
2019-01-15	others	positive	negative	negative	positive	poultry slaughter and processing plants	Deqing	peripheral urban areas
2019-01-15	fecal specimens	negative	negative	negative	negative	Areas where free - range poultry farmers are concentrated	Deqing	peripheral urban areas
2019-01-15	fecal specimens	negative	negative	negative	negative	Areas where free - range poultry farmers are concentrated	Deqing	peripheral urban areas
2019-01-15	others	negative	negative	negative	negative	Areas where free - range poultry farmers are concentrated	Deqing	peripheral urban areas
2019-01-15	poultry drinking water	negative	negative	negative	negative	Areas where free - range poultry farmers are concentrated	Deqing	peripheral urban areas
2019-01-17	fecal specimens	negative	negative	negative	negative	Large - scale poultry farms (and farmers)	Changxing	peripheral urban areas
2019-01-17	fecal specimens	negative	negative	negative	negative	Large - scale poultry farms (and farmers)	Changxing	peripheral urban areas
2019-01-17	fecal specimens	negative	negative	negative	negative	Large - scale poultry farms (and farmers)	Changxing	peripheral urban areas
2019-01-17	fecal specimens	negative	negative	negative	negative	Large - scale poultry farms (and farmers)	Changxing	peripheral urban areas
2019-01-17	fecal specimens	negative	negative	negative	negative	Large - scale poultry farms (and farmers)	Changxing	peripheral urban areas
2019-01-17	fecal specimens	negative	negative	negative	negative	Large - scale poultry farms (and farmers)	Changxing	peripheral urban areas
2019-01-17	fecal specimens	negative	negative	negative	negative	Large - scale poultry farms (and farmers)	Changxing	peripheral urban areas
2019-01-17	fecal specimens	negative	negative	negative	negative	Large - scale poultry farms (and farmers)	Changxing	peripheral urban areas
2019-01-17	fecal specimens	negative	negative	negative	negative	Large - scale poultry farms (and farmers)	Changxing	peripheral urban areas
2019-01-17	fecal specimens	negative	negative	negative	negative	Large - scale poultry farms (and farmers)	Changxing	peripheral urban areas
2019-01-17	fecal specimens	negative	negative	negative	negative	Large - scale poultry farms (and farmers)	Changxing	peripheral urban areas
2019-01-17	fecal specimens	negative	negative	negative	negative	Large - scale poultry farms (and farmers)	Changxing	peripheral urban areas
2019-01-17	fecal specimens	negative	negative	negative	negative	Large - scale poultry farms (and farmers)	Changxing	peripheral urban areas
2019-01-17	fecal specimens	negative	negative	negative	negative	Large - scale poultry farms (and farmers)	Changxing	peripheral urban areas
2019-01-17	fecal specimens	negative	negative	negative	negative	Large - scale poultry farms (and farmers)	Changxing	peripheral urban areas
2019-01-17	fecal specimens	negative	negative	negative	negative	Areas where free - range poultry farmers are concentrated	Changxing	peripheral urban areas
2019-01-17	fecal specimens	negative	negative	negative	negative	Areas where free - range poultry farmers are concentrated	Changxing	peripheral urban areas
2019-01-17	fecal specimens	negative	negative	negative	negative	Areas where free - range poultry farmers are concentrated	Changxing	peripheral urban areas
2019-01-17	fecal specimens	negative	negative	negative	negative	Areas where free - range poultry farmers are concentrated	Changxing	peripheral urban areas
2019-01-17	fecal specimens	negative	negative	negative	negative	Areas where free - range poultry farmers are concentrated	Changxing	peripheral urban areas
2019-02-12	fecal specimens	negative	negative	negative	negative	Habitats of wild migratory birds	Wuxing	central urban area
2019-02-12	fecal specimens	negative	negative	negative	negative	Habitats of wild migratory birds	Wuxing	central urban area
2019-02-12	fecal specimens	negative	negative	negative	negative	Habitats of wild migratory birds	Wuxing	central urban area
2019-02-12	poultry drinking water	negative	negative	negative	negative	Habitats of wild migratory birds	Wuxing	central urban area
2019-02-12	poultry drinking water	negative	negative	negative	negative	Habitats of wild migratory birds	Wuxing	central urban area
2019-02-12	fecal specimens	negative	negative	negative	negative	Areas where free - range poultry farmers are concentrated	Wuxing	central urban area
2019-02-12	fecal specimens	negative	negative	negative	negative	Areas where free - range poultry farmers are concentrated	Wuxing	central urban area
2019-02-12	fecal specimens	negative	negative	negative	negative	Areas where free - range poultry farmers are concentrated	Wuxing	central urban area
2019-02-12	fecal specimens	negative	negative	negative	negative	Areas where free - range poultry farmers are concentrated	Wuxing	central urban area
2019-02-12	fecal specimens	negative	negative	negative	negative	Areas where free - range poultry farmers are concentrated	Wuxing	central urban area
2019-02-12	fecal specimens	negative	negative	negative	negative	Areas where free - range poultry farmers are concentrated	Wuxing	central urban area
2019-02-12	fecal specimens	negative	negative	negative	negative	Areas where free - range poultry farmers are concentrated	Wuxing	central urban area
2019-02-12	fecal specimens	negative	negative	negative	negative	Areas where free - range poultry farmers are concentrated	Wuxing	central urban area
2019-02-12	fecal specimens	negative	negative	negative	negative	Areas where free - range poultry farmers are concentrated	Wuxing	central urban area
2019-02-12	fecal specimens	negative	negative	negative	negative	Areas where free - range poultry farmers are concentrated	Wuxing	central urban area
2019-02-13	fecal specimens	positive	negative	negative	positive	Urban and rural live poultry markets	Nanxun	central urban area
2019-02-13	fecal specimens	positive	negative	negative	positive	Urban and rural live poultry markets	Nanxun	central urban area
2019-02-13	fecal specimens	positive	negative	negative	positive	Urban and rural live poultry markets	Nanxun	central urban area
2019-02-13	fecal specimens	positive	negative	negative	negative	Urban and rural live poultry markets	Nanxun	central urban area
2019-02-13	fecal specimens	negative	negative	negative	negative	Urban and rural live poultry markets	Nanxun	central urban area
2019-02-13	fecal specimens	positive	negative	negative	negative	Urban and rural live poultry markets	Nanxun	central urban area
2019-02-13	fecal specimens	positive	negative	negative	positive	Urban and rural live poultry markets	Nanxun	central urban area
2019-02-13	fecal specimens	positive	negative	negative	positive	Urban and rural live poultry markets	Nanxun	central urban area
2019-02-13	fecal specimens	negative	negative	negative	negative	Urban and rural live poultry markets	Nanxun	central urban area
2019-02-13	fecal specimens	positive	negative	negative	positive	Urban and rural live poultry markets	Nanxun	central urban area
2019-02-13	fecal specimens	negative	negative	negative	negative	Areas where free - range poultry farmers are concentrated	Nanxun	central urban area
2019-02-13	fecal specimens	negative	negative	negative	negative	Areas where free - range poultry farmers are concentrated	Nanxun	central urban area
2019-02-13	fecal specimens	negative	negative	negative	negative	Areas where free - range poultry farmers are concentrated	Nanxun	central urban area
2019-02-13	fecal specimens	negative	negative	negative	negative	Areas where free - range poultry farmers are concentrated	Nanxun	central urban area
2019-02-13	fecal specimens	negative	negative	negative	negative	Areas where free - range poultry farmers are concentrated	Nanxun	central urban area
2019-02-15	fecal specimens	negative	negative	negative	negative	Large - scale poultry farms (and farmers)	Anji	peripheral urban areas
2019-02-15	fecal specimens	negative	negative	negative	negative	Large - scale poultry farms (and farmers)	Anji	peripheral urban areas
2019-02-15	fecal specimens	negative	negative	negative	negative	Large - scale poultry farms (and farmers)	Anji	peripheral urban areas
2019-02-15	fecal specimens	negative	negative	negative	negative	Large - scale poultry farms (and farmers)	Anji	peripheral urban areas
2019-02-15	fecal specimens	negative	negative	negative	negative	poultry slaughter and processing plants	Anji	peripheral urban areas
2019-02-15	fecal specimens	positive	negative	negative	positive	poultry slaughter and processing plants	Anji	peripheral urban areas
2019-02-15	fecal specimens	negative	negative	negative	negative	poultry slaughter and processing plants	Anji	peripheral urban areas
2019-02-15	fecal specimens	positive	negative	negative	positive	poultry slaughter and processing plants	Anji	peripheral urban areas
2019-02-15	fecal specimens	positive	negative	negative	positive	poultry slaughter and processing plants	Anji	peripheral urban areas
2019-02-15	Swab specimens from the surface of cages	negative	negative	negative	negative	poultry slaughter and processing plants	Anji	peripheral urban areas
2019-02-15	fecal specimens	positive	negative	negative	negative	poultry slaughter and processing plants	Anji	peripheral urban areas
2019-02-15	fecal specimens	positive	negative	negative	negative	poultry slaughter and processing plants	Anji	peripheral urban areas
2019-02-15	fecal specimens	positive	negative	negative	negative	poultry slaughter and processing plants	Anji	peripheral urban areas
2019-02-15	fecal specimens	positive	negative	positive	negative	poultry slaughter and processing plants	Anji	peripheral urban areas
2019-02-15	fecal specimens	positive	negative	positive	negative	poultry slaughter and processing plants	Anji	peripheral urban areas
2019-02-15	fecal specimens	positive	negative	positive	negative	poultry slaughter and processing plants	Anji	peripheral urban areas
2019-02-19	fecal specimens	negative	negative	negative	negative	Areas where free - range poultry farmers are concentrated	Deqing	peripheral urban areas
2019-02-19	fecal specimens	negative	negative	negative	negative	Areas where free - range poultry farmers are concentrated	Deqing	peripheral urban areas
2019-02-19	others	positive	negative	negative	negative	Areas where free - range poultry farmers are concentrated	Deqing	peripheral urban areas
2019-02-19	others	negative	negative	negative	negative	Areas where free - range poultry farmers are concentrated	Deqing	peripheral urban areas
2019-02-19	others	positive	negative	negative	positive	poultry slaughter and processing plants	Deqing	peripheral urban areas
2019-02-19	Swab specimens from the surface of cutting boards where poultry is slaughtered or placed	positive	negative	negative	positive	poultry slaughter and processing plants	Deqing	peripheral urban areas
2019-02-19	Swab specimens from the surface of cages	positive	negative	negative	positive	poultry slaughter and processing plants	Deqing	peripheral urban areas
2019-02-19	Swab specimens from the surface of cages	positive	negative	negative	positive	poultry slaughter and processing plants	Deqing	peripheral urban areas
2019-02-19	others	positive	negative	negative	positive	poultry slaughter and processing plants	Deqing	peripheral urban areas
2019-02-19	others	positive	negative	negative	positive	poultry slaughter and processing plants	Deqing	peripheral urban areas
2019-02-19	Swab specimens from the surface of cutting boards where poultry is slaughtered or placed	positive	negative	positive	positive	poultry slaughter and processing plants	Deqing	peripheral urban areas
2019-02-19	others	positive	negative	negative	positive	poultry slaughter and processing plants	Deqing	peripheral urban areas
2019-02-19	fecal specimens	positive	negative	negative	positive	poultry slaughter and processing plants	Deqing	peripheral urban areas
2019-02-19	Sewage from poultry cleaning	positive	negative	negative	positive	poultry slaughter and processing plants	Deqing	peripheral urban areas
2019-02-19	others	negative	negative	negative	negative	poultry slaughter and processing plants	Deqing	peripheral urban areas
2019-02-19	fecal specimens	positive	negative	negative	positive	poultry slaughter and processing plants	Deqing	peripheral urban areas
2019-02-25	fecal specimens	negative	negative	negative	negative	Large - scale poultry farms (and farmers)	Changxing	peripheral urban areas
2019-02-25	fecal specimens	negative	negative	negative	negative	Large - scale poultry farms (and farmers)	Changxing	peripheral urban areas
2019-02-25	fecal specimens	negative	negative	negative	negative	Large - scale poultry farms (and farmers)	Changxing	peripheral urban areas
2019-02-25	fecal specimens	negative	negative	negative	negative	Large - scale poultry farms (and farmers)	Changxing	peripheral urban areas
2019-02-25	fecal specimens	negative	negative	negative	negative	Large - scale poultry farms (and farmers)	Changxing	peripheral urban areas
2019-02-25	fecal specimens	negative	negative	negative	negative	Large - scale poultry farms (and farmers)	Changxing	peripheral urban areas
2019-02-25	fecal specimens	negative	negative	negative	negative	Large - scale poultry farms (and farmers)	Changxing	peripheral urban areas
2019-02-25	fecal specimens	negative	negative	negative	negative	Large - scale poultry farms (and farmers)	Changxing	peripheral urban areas
2019-02-25	fecal specimens	negative	negative	negative	negative	Large - scale poultry farms (and farmers)	Changxing	peripheral urban areas
2019-02-25	fecal specimens	negative	negative	negative	negative	Large - scale poultry farms (and farmers)	Changxing	peripheral urban areas
2019-02-25	fecal specimens	negative	negative	negative	negative	Large - scale poultry farms (and farmers)	Changxing	peripheral urban areas
2019-02-25	fecal specimens	negative	negative	negative	negative	Large - scale poultry farms (and farmers)	Changxing	peripheral urban areas
2019-02-25	fecal specimens	negative	negative	negative	negative	Large - scale poultry farms (and farmers)	Changxing	peripheral urban areas
2019-02-25	fecal specimens	negative	negative	negative	negative	Large - scale poultry farms (and farmers)	Changxing	peripheral urban areas
2019-02-25	fecal specimens	negative	negative	negative	negative	Large - scale poultry farms (and farmers)	Changxing	peripheral urban areas
2019-02-25	fecal specimens	negative	negative	negative	negative	Large - scale poultry farms (and farmers)	Changxing	peripheral urban areas
2019-02-25	fecal specimens	negative	negative	negative	negative	Areas where free - range poultry farmers are concentrated	Changxing	peripheral urban areas
2019-02-25	fecal specimens	negative	negative	negative	negative	Areas where free - range poultry farmers are concentrated	Changxing	peripheral urban areas
2019-02-25	fecal specimens	negative	negative	negative	negative	Areas where free - range poultry farmers are concentrated	Changxing	peripheral urban areas
2019-02-25	fecal specimens	negative	negative	negative	negative	Areas where free - range poultry farmers are concentrated	Changxing	peripheral urban areas
2019-03-05	fecal specimens	negative	negative	negative	negative	Large - scale poultry farms (and farmers)	Anji	peripheral urban areas
2019-03-05	fecal specimens	negative	negative	negative	negative	Large - scale poultry farms (and farmers)	Anji	peripheral urban areas
2019-03-05	fecal specimens	negative	negative	negative	negative	Large - scale poultry farms (and farmers)	Anji	peripheral urban areas
2019-03-05	fecal specimens	negative	negative	negative	negative	Large - scale poultry farms (and farmers)	Anji	peripheral urban areas
2019-03-05	fecal specimens	negative	negative	negative	negative	poultry slaughter and processing plants	Anji	peripheral urban areas
2019-03-05	fecal specimens	negative	negative	negative	negative	poultry slaughter and processing plants	Anji	peripheral urban areas
2019-03-05	fecal specimens	negative	negative	negative	negative	poultry slaughter and processing plants	Anji	peripheral urban areas
2019-03-05	fecal specimens	negative	negative	negative	negative	poultry slaughter and processing plants	Anji	peripheral urban areas
2019-03-05	fecal specimens	negative	negative	negative	negative	poultry slaughter and processing plants	Anji	peripheral urban areas
2019-03-05	Swab specimens from the surface of cages	negative	negative	negative	negative	poultry slaughter and processing plants	Anji	peripheral urban areas
2019-03-05	fecal specimens	negative	negative	negative	negative	poultry slaughter and processing plants	Anji	peripheral urban areas
2019-03-05	fecal specimens	negative	negative	negative	negative	poultry slaughter and processing plants	Anji	peripheral urban areas
2019-03-05	fecal specimens	positive	negative	negative	negative	poultry slaughter and processing plants	Anji	peripheral urban areas
2019-03-05	fecal specimens	positive	negative	negative	negative	poultry slaughter and processing plants	Anji	peripheral urban areas
2019-03-05	fecal specimens	positive	negative	negative	negative	poultry slaughter and processing plants	Anji	peripheral urban areas
2019-03-05	fecal specimens	positive	negative	negative	negative	poultry slaughter and processing plants	Anji	peripheral urban areas
2019-03-12	fecal specimens	negative	negative	negative	negative	Urban and rural live poultry markets	Nanxun	central urban area
2019-03-12	fecal specimens	negative	negative	negative	negative	Urban and rural live poultry markets	Nanxun	central urban area
2019-03-12	fecal specimens	negative	negative	negative	negative	Urban and rural live poultry markets	Nanxun	central urban area
2019-03-12	fecal specimens	negative	negative	negative	negative	Urban and rural live poultry markets	Nanxun	central urban area
2019-03-12	fecal specimens	negative	negative	negative	negative	Urban and rural live poultry markets	Nanxun	central urban area
2019-03-12	fecal specimens	negative	negative	negative	negative	Urban and rural live poultry markets	Nanxun	central urban area
2019-03-12	fecal specimens	negative	negative	negative	negative	Urban and rural live poultry markets	Nanxun	central urban area
2019-03-12	fecal specimens	negative	negative	negative	negative	Urban and rural live poultry markets	Nanxun	central urban area
2019-03-12	fecal specimens	negative	negative	negative	negative	Urban and rural live poultry markets	Nanxun	central urban area
2019-03-12	fecal specimens	negative	negative	negative	negative	Urban and rural live poultry markets	Nanxun	central urban area
2019-03-12	fecal specimens	negative	negative	negative	negative	Urban and rural live poultry markets	Nanxun	central urban area
2019-03-12	fecal specimens	negative	negative	negative	negative	Urban and rural live poultry markets	Nanxun	central urban area
2019-03-12	fecal specimens	negative	negative	negative	negative	Urban and rural live poultry markets	Nanxun	central urban area
2019-03-12	fecal specimens	negative	negative	negative	negative	Urban and rural live poultry markets	Nanxun	central urban area
2019-03-12	fecal specimens	negative	negative	negative	negative	Urban and rural live poultry markets	Nanxun	central urban area
2019-03-14	fecal specimens	negative	negative	negative	negative	Habitats of wild migratory birds	Wuxing	central urban area
2019-03-14	fecal specimens	negative	negative	negative	negative	Habitats of wild migratory birds	Wuxing	central urban area
2019-03-14	fecal specimens	negative	negative	negative	negative	Habitats of wild migratory birds	Wuxing	central urban area
2019-03-14	poultry drinking water	negative	negative	negative	negative	Habitats of wild migratory birds	Wuxing	central urban area
2019-03-14	poultry drinking water	negative	negative	negative	negative	Habitats of wild migratory birds	Wuxing	central urban area
2019-03-14	fecal specimens	negative	negative	negative	negative	Areas where free - range poultry farmers are concentrated	Wuxing	central urban area
2019-03-14	fecal specimens	negative	negative	negative	negative	Areas where free - range poultry farmers are concentrated	Wuxing	central urban area
2019-03-14	fecal specimens	negative	negative	negative	negative	Areas where free - range poultry farmers are concentrated	Wuxing	central urban area
2019-03-14	fecal specimens	negative	negative	negative	negative	Areas where free - range poultry farmers are concentrated	Wuxing	central urban area
2019-03-14	fecal specimens	negative	negative	negative	negative	Areas where free - range poultry farmers are concentrated	Wuxing	central urban area
2019-03-14	fecal specimens	negative	negative	negative	negative	Areas where free - range poultry farmers are concentrated	Wuxing	central urban area
2019-03-14	fecal specimens	negative	negative	negative	negative	Areas where free - range poultry farmers are concentrated	Wuxing	central urban area
2019-03-14	fecal specimens	negative	negative	negative	negative	Areas where free - range poultry farmers are concentrated	Wuxing	central urban area
2019-03-14	fecal specimens	negative	negative	negative	negative	Areas where free - range poultry farmers are concentrated	Wuxing	central urban area
2019-03-14	fecal specimens	negative	negative	negative	negative	Areas where free - range poultry farmers are concentrated	Wuxing	central urban area
2019-03-20	fecal specimens	negative	negative	negative	negative	Large - scale poultry farms (and farmers)	Deqing	peripheral urban areas
2019-03-20	fecal specimens	negative	negative	negative	negative	Large - scale poultry farms (and farmers)	Deqing	peripheral urban areas
2019-03-20	others	negative	negative	negative	negative	Large - scale poultry farms (and farmers)	Deqing	peripheral urban areas
2019-03-20	Swab specimens from the surface of cages	negative	negative	negative	negative	Large - scale poultry farms (and farmers)	Deqing	peripheral urban areas
2019-03-20	Swab specimens from the surface of cages	negative	negative	negative	negative	poultry slaughter and processing plants	Deqing	peripheral urban areas
2019-03-20	others	positive	negative	negative	positive	poultry slaughter and processing plants	Deqing	peripheral urban areas
2019-03-20	others	positive	negative	negative	negative	poultry slaughter and processing plants	Deqing	peripheral urban areas
2019-03-20	Sewage from poultry cleaning	positive	negative	negative	positive	poultry slaughter and processing plants	Deqing	peripheral urban areas
2019-03-20	Sewage from poultry cleaning	positive	negative	negative	positive	poultry slaughter and processing plants	Deqing	peripheral urban areas
2019-03-20	Swab specimens from the surface of cutting boards where poultry is slaughtered or placed	positive	negative	negative	positive	poultry slaughter and processing plants	Deqing	peripheral urban areas
2019-03-20	Swab specimens from the surface of cutting boards where poultry is slaughtered or placed	positive	negative	negative	positive	poultry slaughter and processing plants	Deqing	peripheral urban areas
2019-03-20	Swab specimens from the surface of cutting boards where poultry is slaughtered or placed	positive	negative	negative	negative	poultry slaughter and processing plants	Deqing	peripheral urban areas
2019-03-20	others	positive	negative	negative	positive	poultry slaughter and processing plants	Deqing	peripheral urban areas
2019-03-20	others	positive	negative	negative	negative	poultry slaughter and processing plants	Deqing	peripheral urban areas
2019-03-20	others	positive	negative	negative	negative	poultry slaughter and processing plants	Deqing	peripheral urban areas
2019-03-20	others	negative	negative	negative	negative	poultry slaughter and processing plants	Deqing	peripheral urban areas
2019-03-22	fecal specimens	negative	negative	negative	negative	Large - scale poultry farms (and farmers)	Changxing	peripheral urban areas
2019-03-22	fecal specimens	negative	negative	negative	negative	Large - scale poultry farms (and farmers)	Changxing	peripheral urban areas
2019-03-22	fecal specimens	negative	negative	negative	negative	Large - scale poultry farms (and farmers)	Changxing	peripheral urban areas
2019-03-22	fecal specimens	negative	negative	negative	negative	Large - scale poultry farms (and farmers)	Changxing	peripheral urban areas
2019-03-22	fecal specimens	negative	negative	negative	negative	Large - scale poultry farms (and farmers)	Changxing	peripheral urban areas
2019-03-22	fecal specimens	negative	negative	negative	negative	Large - scale poultry farms (and farmers)	Changxing	peripheral urban areas
2019-03-22	fecal specimens	negative	negative	negative	negative	Large - scale poultry farms (and farmers)	Changxing	peripheral urban areas
2019-03-22	fecal specimens	negative	negative	negative	negative	Large - scale poultry farms (and farmers)	Changxing	peripheral urban areas
2019-03-22	fecal specimens	negative	negative	negative	negative	Large - scale poultry farms (and farmers)	Changxing	peripheral urban areas
2019-03-22	fecal specimens	negative	negative	negative	negative	Large - scale poultry farms (and farmers)	Changxing	peripheral urban areas
2019-03-22	fecal specimens	negative	negative	negative	negative	Large - scale poultry farms (and farmers)	Changxing	peripheral urban areas
2019-03-22	fecal specimens	negative	negative	negative	negative	Large - scale poultry farms (and farmers)	Changxing	peripheral urban areas
2019-03-22	fecal specimens	negative	negative	negative	negative	Large - scale poultry farms (and farmers)	Changxing	peripheral urban areas
2019-03-22	fecal specimens	negative	negative	negative	negative	Large - scale poultry farms (and farmers)	Changxing	peripheral urban areas
2019-03-22	fecal specimens	negative	negative	negative	negative	Large - scale poultry farms (and farmers)	Changxing	peripheral urban areas
2019-03-22	fecal specimens	negative	negative	negative	negative	Large - scale poultry farms (and farmers)	Changxing	peripheral urban areas
2019-03-22	fecal specimens	negative	negative	negative	negative	Areas where free - range poultry farmers are concentrated	Changxing	peripheral urban areas
2019-03-22	fecal specimens	negative	negative	negative	negative	Areas where free - range poultry farmers are concentrated	Changxing	peripheral urban areas
2019-03-22	fecal specimens	negative	negative	negative	negative	Areas where free - range poultry farmers are concentrated	Changxing	peripheral urban areas
2019-03-22	fecal specimens	negative	negative	negative	negative	Areas where free - range poultry farmers are concentrated	Changxing	peripheral urban areas
2019-04-02	fecal specimens	negative	negative	negative	negative	Habitats of wild migratory birds	Wuxing	central urban area
2019-04-02	fecal specimens	negative	negative	negative	negative	Habitats of wild migratory birds	Wuxing	central urban area
2019-04-02	fecal specimens	negative	negative	negative	negative	Habitats of wild migratory birds	Wuxing	central urban area
2019-04-02	poultry drinking water	negative	negative	negative	negative	Habitats of wild migratory birds	Wuxing	central urban area
2019-04-02	poultry drinking water	negative	negative	negative	negative	Habitats of wild migratory birds	Wuxing	central urban area
2019-04-02	fecal specimens	negative	negative	negative	negative	Areas where free - range poultry farmers are concentrated	Wuxing	central urban area
2019-04-02	fecal specimens	negative	negative	negative	negative	Areas where free - range poultry farmers are concentrated	Wuxing	central urban area
2019-04-02	fecal specimens	negative	negative	negative	negative	Areas where free - range poultry farmers are concentrated	Wuxing	central urban area
2019-04-02	fecal specimens	negative	negative	negative	negative	Areas where free - range poultry farmers are concentrated	Wuxing	central urban area
2019-04-02	fecal specimens	negative	negative	negative	negative	Areas where free - range poultry farmers are concentrated	Wuxing	central urban area
2019-04-08	fecal specimens	negative	negative	negative	negative	Large - scale poultry farms (and farmers)	Anji	peripheral urban areas
2019-04-08	fecal specimens	negative	negative	negative	negative	Large - scale poultry farms (and farmers)	Anji	peripheral urban areas
2019-04-08	fecal specimens	negative	negative	negative	negative	Large - scale poultry farms (and farmers)	Anji	peripheral urban areas
2019-04-08	fecal specimens	negative	negative	negative	negative	poultry slaughter and processing plants	Anji	peripheral urban areas
2019-04-08	fecal specimens	negative	negative	negative	negative	poultry slaughter and processing plants	Anji	peripheral urban areas
2019-04-08	fecal specimens	negative	negative	negative	negative	poultry slaughter and processing plants	Anji	peripheral urban areas
2019-04-08	fecal specimens	negative	negative	negative	negative	poultry slaughter and processing plants	Anji	peripheral urban areas
2019-04-08	fecal specimens	negative	negative	negative	negative	poultry slaughter and processing plants	Anji	peripheral urban areas
2019-04-08	fecal specimens	negative	negative	negative	negative	poultry slaughter and processing plants	Anji	peripheral urban areas
2019-04-08	fecal specimens	negative	negative	negative	negative	poultry slaughter and processing plants	Anji	peripheral urban areas
2019-04-08	fecal specimens	negative	negative	negative	negative	poultry slaughter and processing plants	Anji	peripheral urban areas
2019-04-11	fecal specimens	negative	negative	negative	negative	Urban and rural live poultry markets	Nanxun	central urban area
2019-04-11	fecal specimens	negative	negative	negative	negative	Urban and rural live poultry markets	Nanxun	central urban area
2019-04-11	fecal specimens	negative	negative	negative	negative	Urban and rural live poultry markets	Nanxun	central urban area
2019-04-11	fecal specimens	negative	negative	negative	negative	Urban and rural live poultry markets	Nanxun	central urban area
2019-04-11	fecal specimens	positive	negative	negative	negative	Urban and rural live poultry markets	Nanxun	central urban area
2019-04-11	fecal specimens	negative	negative	negative	negative	Areas where free - range poultry farmers are concentrated	Nanxun	central urban area
2019-04-11	fecal specimens	negative	negative	negative	negative	Areas where free - range poultry farmers are concentrated	Nanxun	central urban area
2019-04-11	fecal specimens	negative	negative	negative	negative	Areas where free - range poultry farmers are concentrated	Nanxun	central urban area
2019-04-11	fecal specimens	negative	negative	negative	negative	Areas where free - range poultry farmers are concentrated	Nanxun	central urban area
2019-04-11	fecal specimens	negative	negative	negative	negative	Areas where free - range poultry farmers are concentrated	Nanxun	central urban area
2019-04-25	fecal specimens	negative	negative	negative	negative	Large - scale poultry farms (and farmers)	Deqing	peripheral urban areas
2019-04-25	fecal specimens	negative	negative	negative	negative	Large - scale poultry farms (and farmers)	Deqing	peripheral urban areas
2019-04-25	others	negative	negative	negative	negative	Large - scale poultry farms (and farmers)	Deqing	peripheral urban areas
2019-04-25	others	negative	negative	negative	negative	Large - scale poultry farms (and farmers)	Deqing	peripheral urban areas
2019-04-25	others	negative	negative	negative	negative	Large - scale poultry farms (and farmers)	Deqing	peripheral urban areas
2019-04-25	poultry drinking water	negative	negative	negative	negative	Large - scale poultry farms (and farmers)	Deqing	peripheral urban areas
2019-04-25	fecal specimens	negative	negative	negative	negative	Large - scale poultry farms (and farmers)	Deqing	peripheral urban areas
2019-04-25	fecal specimens	negative	negative	negative	negative	Large - scale poultry farms (and farmers)	Deqing	peripheral urban areas
2019-04-25	Swab specimens from the surface of cages	negative	negative	negative	negative	Large - scale poultry farms (and farmers)	Deqing	peripheral urban areas
2019-04-25	others	negative	negative	negative	negative	Large - scale poultry farms (and farmers)	Deqing	peripheral urban areas
2019-04-25	others	negative	negative	negative	negative	Large - scale poultry farms (and farmers)	Deqing	peripheral urban areas
2019-04-25	poultry drinking water	negative	negative	negative	negative	Large - scale poultry farms (and farmers)	Deqing	peripheral urban areas
2019-04-25	fecal specimens	negative	negative	negative	negative	Areas where free - range poultry farmers are concentrated	Deqing	peripheral urban areas
2019-04-25	fecal specimens	negative	negative	negative	negative	Areas where free - range poultry farmers are concentrated	Deqing	peripheral urban areas
2019-04-25	others	negative	negative	negative	negative	Areas where free - range poultry farmers are concentrated	Deqing	peripheral urban areas
2019-04-25	others	negative	negative	negative	negative	Areas where free - range poultry farmers are concentrated	Deqing	peripheral urban areas
2019-04-24	fecal specimens	negative	negative	negative	negative	Large - scale poultry farms (and farmers)	Changxing	peripheral urban areas
2019-04-24	fecal specimens	negative	negative	negative	negative	Large - scale poultry farms (and farmers)	Changxing	peripheral urban areas
2019-04-24	fecal specimens	negative	negative	negative	negative	Large - scale poultry farms (and farmers)	Changxing	peripheral urban areas
2019-04-24	fecal specimens	negative	negative	negative	negative	Large - scale poultry farms (and farmers)	Changxing	peripheral urban areas
2019-04-24	fecal specimens	negative	negative	negative	negative	Large - scale poultry farms (and farmers)	Changxing	peripheral urban areas
2019-04-24	fecal specimens	negative	negative	negative	negative	Habitats of wild migratory birds	Changxing	peripheral urban areas
2019-04-24	fecal specimens	negative	negative	negative	negative	Habitats of wild migratory birds	Changxing	peripheral urban areas
2019-04-24	fecal specimens	negative	negative	negative	negative	Habitats of wild migratory birds	Changxing	peripheral urban areas
2019-04-24	fecal specimens	negative	negative	negative	negative	Habitats of wild migratory birds	Changxing	peripheral urban areas
2019-04-24	fecal specimens	negative	negative	negative	negative	Habitats of wild migratory birds	Changxing	peripheral urban areas
2019-05-06	fecal specimens	negative	negative	negative	negative	poultry slaughter and processing plants	Anji	peripheral urban areas
2019-05-06	fecal specimens	negative	negative	negative	negative	poultry slaughter and processing plants	Anji	peripheral urban areas
2019-05-06	fecal specimens	negative	negative	negative	negative	poultry slaughter and processing plants	Anji	peripheral urban areas
2019-05-06	fecal specimens	negative	negative	negative	negative	poultry slaughter and processing plants	Anji	peripheral urban areas
2019-05-06	fecal specimens	negative	negative	negative	negative	Large - scale poultry farms (and farmers)	Anji	peripheral urban areas
2019-05-06	fecal specimens	negative	negative	negative	negative	Large - scale poultry farms (and farmers)	Anji	peripheral urban areas
2019-05-06	fecal specimens	negative	negative	negative	negative	poultry slaughter and processing plants	Anji	peripheral urban areas
2019-05-06	fecal specimens	negative	negative	negative	negative	poultry slaughter and processing plants	Anji	peripheral urban areas
2019-05-09	fecal specimens	negative	negative	negative	negative	Habitats of wild migratory birds	Wuxing	central urban area
2019-05-09	fecal specimens	negative	negative	negative	negative	Habitats of wild migratory birds	Wuxing	central urban area
2019-05-09	fecal specimens	negative	negative	negative	negative	Habitats of wild migratory birds	Wuxing	central urban area
2019-05-09	poultry drinking water	negative	negative	negative	negative	Habitats of wild migratory birds	Wuxing	central urban area
2019-05-09	poultry drinking water	negative	negative	negative	negative	Habitats of wild migratory birds	Wuxing	central urban area
2019-05-09	fecal specimens	negative	negative	negative	negative	Areas where free - range poultry farmers are concentrated	Wuxing	central urban area
2019-05-09	fecal specimens	negative	negative	negative	negative	Areas where free - range poultry farmers are concentrated	Wuxing	central urban area
2019-05-09	fecal specimens	negative	negative	negative	negative	Areas where free - range poultry farmers are concentrated	Wuxing	central urban area
2019-05-09	fecal specimens	negative	negative	negative	negative	Areas where free - range poultry farmers are concentrated	Wuxing	central urban area
2019-05-09	fecal specimens	negative	negative	negative	negative	Areas where free - range poultry farmers are concentrated	Wuxing	central urban area
2019-05-10	fecal specimens	negative	negative	negative	negative	Urban and rural live poultry markets	Nanxun	central urban area
2019-05-10	fecal specimens	positive	negative	negative	negative	Urban and rural live poultry markets	Nanxun	central urban area
2019-05-10	fecal specimens	negative	negative	negative	negative	Urban and rural live poultry markets	Nanxun	central urban area
2019-05-10	fecal specimens	positive	negative	negative	negative	Urban and rural live poultry markets	Nanxun	central urban area
2019-05-10	fecal specimens	positive	negative	negative	negative	Urban and rural live poultry markets	Nanxun	central urban area
2019-05-10	fecal specimens	negative	negative	negative	negative	Areas where free - range poultry farmers are concentrated	Nanxun	central urban area
2019-05-10	fecal specimens	negative	negative	negative	negative	Areas where free - range poultry farmers are concentrated	Nanxun	central urban area
2019-05-10	fecal specimens	negative	negative	negative	negative	Areas where free - range poultry farmers are concentrated	Nanxun	central urban area
2019-05-10	fecal specimens	negative	negative	negative	negative	Areas where free - range poultry farmers are concentrated	Nanxun	central urban area
2019-05-15	fecal specimens	negative	negative	negative	negative	Areas where free - range poultry farmers are concentrated	Deqing	peripheral urban areas
2019-05-15	fecal specimens	negative	negative	negative	negative	Areas where free - range poultry farmers are concentrated	Deqing	peripheral urban areas
2019-05-15	others	negative	negative	negative	negative	Areas where free - range poultry farmers are concentrated	Deqing	peripheral urban areas
2019-05-15	others	negative	negative	negative	negative	Areas where free - range poultry farmers are concentrated	Deqing	peripheral urban areas
2019-05-15	others	negative	negative	negative	negative	poultry slaughter and processing plants	Deqing	peripheral urban areas
2019-05-15	Swab specimens from the surface of cutting boards where poultry is slaughtered or placed	negative	negative	negative	negative	poultry slaughter and processing plants	Deqing	peripheral urban areas
2019-05-15	others	positive	negative	negative	positive	poultry slaughter and processing plants	Deqing	peripheral urban areas
2019-05-15	Sewage from poultry cleaning	negative	negative	negative	negative	poultry slaughter and processing plants	Deqing	peripheral urban areas
2019-05-28	fecal specimens	negative	negative	negative	negative	Areas where free - range poultry farmers are concentrated	Changxing	peripheral urban areas
2019-05-28	fecal specimens	negative	negative	negative	negative	Areas where free - range poultry farmers are concentrated	Changxing	peripheral urban areas
2019-05-28	fecal specimens	negative	negative	negative	negative	Areas where free - range poultry farmers are concentrated	Changxing	peripheral urban areas
2019-05-28	fecal specimens	negative	negative	negative	negative	Areas where free - range poultry farmers are concentrated	Changxing	peripheral urban areas
2019-05-28	fecal specimens	negative	negative	negative	negative	Areas where free - range poultry farmers are concentrated	Changxing	peripheral urban areas
2019-05-28	fecal specimens	negative	negative	negative	negative	Habitats of wild migratory birds	Changxing	peripheral urban areas
2019-05-28	fecal specimens	negative	negative	negative	negative	Habitats of wild migratory birds	Changxing	peripheral urban areas
2019-05-28	fecal specimens	negative	negative	negative	negative	Habitats of wild migratory birds	Changxing	peripheral urban areas
2019-05-28	fecal specimens	negative	negative	negative	negative	Habitats of wild migratory birds	Changxing	peripheral urban areas
2019-05-28	fecal specimens	negative	negative	negative	negative	Habitats of wild migratory birds	Changxing	peripheral urban areas
2019-06-13	fecal specimens	negative	negative	negative	negative	Habitats of wild migratory birds	Wuxing	central urban area
2019-06-13	fecal specimens	negative	negative	negative	negative	Habitats of wild migratory birds	Wuxing	central urban area
2019-06-13	fecal specimens	negative	negative	negative	negative	Habitats of wild migratory birds	Wuxing	central urban area
2019-06-13	poultry drinking water	negative	negative	negative	negative	Habitats of wild migratory birds	Wuxing	central urban area
2019-06-13	poultry drinking water	negative	negative	negative	negative	Habitats of wild migratory birds	Wuxing	central urban area
2019-06-13	fecal specimens	negative	negative	negative	negative	Areas where free - range poultry farmers are concentrated	Wuxing	central urban area
2019-06-13	fecal specimens	negative	negative	negative	negative	Areas where free - range poultry farmers are concentrated	Wuxing	central urban area
2019-06-13	fecal specimens	negative	negative	negative	negative	Areas where free - range poultry farmers are concentrated	Wuxing	central urban area
2019-06-13	fecal specimens	negative	negative	negative	negative	Areas where free - range poultry farmers are concentrated	Wuxing	central urban area
[truncated: 1,401 more rows]
